# Supplementary material for: Analysis of IPV success treatment from an AI approach
Source: PLoS One. 2025 Jun 3;20(6):e0323945. doi: 10.1371/journal.pone.0323945 (PMC12132942; doi:10.1371/journal.pone.0323945)
Supplement: S2 DataBase — Refers to excel data base. (XLSX) [file pone.0323945.s002.xlsx]

## Sheet: Sheet1
Fecha Solicitud	Comuna	Edad	Hijos	Trabaja fuera	Medicamentos	Vive con agresor	Nivel de estudios	Tiene red apoyo	Derivacion social	Derivacion legal	Estado ficha	Observaciones cierre_IA	Observaciones cierre
2021-09-09 21:21:00	Osorno	44		99		99	99	99	0	0	2	Incontactable	No se pudo establecer comunicación
2021-09-09 14:39:00	Punta arenas	46		99		99	99	99	0	0	2	Incontactable	Se intenta tomar contacto en reiteradas ocasiones para concretar primera sesión, usuaria indica no tener señal en cada oportunidad.
2021-09-08 23:03:00	Arica	41	4 hijos	1	No	0	4	1	0	1	2	99
2021-09-08 20:03:00	Ancud	43	2 niños, de 16 y 14 años	1	Clonazepam, Quetiapina, escitalopram, lamotrigina y Eszopiclona	0	3	99	0	1	2	Incontactable	Usuaria no responde llamados ni mensajes al reagendar horas.
2021-09-09 23:47:00	Santiago	53		99		99	99	99	0	0	2	Incompleto	Usuaria no asiste a sesiones programadas en 2 ocasiones, sin dar aviso o motivo de falta.
2021-09-10 04:32:00	Viña	33		99		99	99	99	0	1	2	99
2021-09-11 19:51:00	copiapo	39		99		99	99	99	0	0	2	Completado	Usuaria cumple todas las atenciones
2021-09-11 19:55:00	Quilpué	26	si	1	no	0	2	1	0	1	2	Completado	Usuaria cumple con 4 sesiones completas de atención
2021-09-16 10:07:00	Viña del mar	39	2	0	si	0	2	1	0	0	2	Incontactable	Usuaria no vuelve a ser contactada, intentandose por distintos medios (whatsapp y llamada telefónica)
2021-09-16 16:28:00	Cauquenes	42		99		99	99	99	0	0	2	No aplica	Usuaria se contacta con fundación para ser atendida por violencia en contexto laboral, por lo cual se deriva a Inspección del trabajo para realizar denuncia correspondiente.
2021-09-16 19:14:00	Arica	33		99		99	99	99	0	0	2	Incontactable	Usuaria no logra ser contactada.
2021-09-16 19:35:00	Castro	26		99		99	99	99	0	0	2	Incontactable	No contesta llamadas ni mensajes
2021-09-16 19:51:00	Llayllay	56		99		99	99	99	0	0	2	Incontactable	Usuaria no logra ser contactada por diversos medios (whatsapp y llamada telefónica)
2021-09-17 19:13:00	Lota	23	Noemí 6 meses	1	No	1	3	0	0	0	2	Incontactable	Usuaria no responde mensajes a voluntario en reiteradas ocasiones luego de primera sesión y no se logra reagendar segunda sesión
2021-09-17 19:58:00	Isla de Maipo	21		99		99	99	99	0	0	2	Completado	usuaria atendida, sin ficha
2021-09-17 09:41:00	La serena	28	NO	1	No	0	2	0	0	1	2	Incompleto	Usuaria reagenda en 3 oportunidades atención con voluntaria señalando que no tiene tiempo para realizarlas. último contacto el día de hoy, sin respuesta. Se dejan canales abiertos de comunicación para ayuda posterior.
2021-09-17 22:15:00	Renaico	27	1	0	Venlafaxina	0	2	1	0	1	2	99
2021-09-17 22:21:00	Santiago	41		99		99	99	99	0	0	2	Incontactable	Usuaria no vuelve a contactarse con fundación ni contesta llamadas y mensajes de voluntaria en reiteradas ocasiones.
2021-09-17 23:28:00	Quilpue	44		99		99	99	99	0	0	2	Cancelada	Se desiste de atención ya que usuaria reagenda en 2 oportunidades sin asistir a las reuniones programadas.
2021-09-17 12:44:00	Chile	39		99		99	99	99	0	0	2	Incompleto	Usuaria no vuelve a comunicarse con voluntaria después de varios intentos de contacto para reagendar segunda sesión.
2021-09-18 14:26:00	Talca	53		99		99	99	99	0	0	2	Incontactable	Usuaria no contesta en reiteradas oportunidades
2021-09-18 21:28:00	Iquique	32		99		99	99	99	0	0	2	Incompleto	Usuaria no se presenta a las sesiones pactadas en 2 ocasiones
2021-09-18 10:23:00	Santiago	46	2	0		1	99	1	0	0	2	Completado	Usuaria con atenciones completas
2021-09-18 11:43:00	San felipe	43		99		99	99	99	0	1	2	Derivada	Se realiza derivación a atención judicial, puesto que la usuaria precisaba de orientación jurídica. Se desiste de la atención ya que usuaria es atendida en paralelo en programa Casa de la Mujer de SERNAMEG.
2021-09-18 11:49:00	Angol	30	3	1	No aplica	0	2	0	0	0	2	Completado	Usuaria completa su proceso de atenciones
2021-09-19 13:25:00	Viña del mar	30	Un hijo y una hija	1		0	99	1	0	1	2	99
2021-09-19 14:16:00	Antofagasta	22		99		99	99	99	0	0	2	Incompleto	Usuaria reagenda en varias oportunidades y no se presenta a las sesiones. Se deja constancia de faltas y se abre la posibilidad de que pueda volver a llenar el formulario para ser atendida más adelante
2021-09-19 14:44:00	Santiago	47	4	1	si	0	2	0	0	0	2	Cancelada	Usuaria no muestra interés en continuar proceso.
2021-09-19 03:46:00	Arica	33		99		99	99	99	0	0	2	Incompleto	Usuaria es contactada por la voluntaria en reiteradas ocasiones, reagendando la atención en 2 oportunidades sin presentarse a ésta.
2021-09-19 16:46:00	Santiago	49		99		99	99	99	0	0	2	Incontactable	No contesta llamadas ni mensajes
2021-09-19 20:26:00	Santiago	42	Noemí 19 años y Benjamín de 14 años	0	No	0	4	1	0	1	2	99
2021-09-19 10:41:00	Temuco	21		99		99	99	99	0	0	2	Incontactable	Usuaria no responde mensajes ni llamadas para reagendar atención en reiteradas ocasiones
2021-09-19 10:47:00	Rio bueno	33		99		99	99	99	0	0	2	Incontactable	Usuaria no contesta llamadas ni mensajes en reiteradas ocasiones, por lo cual se da por cerrado el caso.
2021-09-19 10:54:00	Linares	39		99		99	99	99	0	0	2	Completado	usuaria completa su proceso
2021-09-19 23:31:00	Buin	34		99		99	99	99	0	0	2	Incontactable	Usuaria no responde llamadas ni mensajes
2021-09-19 11:34:00	Santiago	40		99		99	99	99	0	0	2	Completado	usuaria atendida, sin ficha
2021-09-19 23:48:00	Coquimbo	19		99		99	99	99	0	0	2	Cancelada	Usuaria indica que está siendo ayudada por otra institución, por lo cual desiste de la ayuda por el momento. Se dejan canales de comunicación abiertos en caso de requerir ayuda más adelante.
2021-09-19 23:54:00	Viña del mar	28	una niña	0		0	4	1	0	1	2	99
2021-09-20 14:47:00	Pozo almonte	33		99		99	99	99	0	1	2	Incontactable	Usuaria no vuelve a contestar llamadas ni mensajes.
2021-09-20 06:53:00	Santiago	35		99		99	99	99	0	0	2	Incompleto	Usuaria no asiste a las sesiones reagendadas en varias oportunidades.
2021-09-20 07:39:00	Temuco	26	si	99		99	99	99	0	0	2	Incompleto	Usuaria no asiste a sesiones programadas y se le deja indicación de ser atendida más adelante
2021-09-20 08:05:00	Antofagadta	29	2	1	No	0	3	0	0	0	2	99
2021-09-20 09:46:00	Caldera	31		99		99	99	99	0	0	2	Incompleto	Se reagendar en varias ocasiones primera sesión y usuaria no asiste en ninguna de las oportunidades.
2021-09-20 11:47:00	San joaquin	40	3	1	No	0	2	0	0	0	2	Completado	usuaria completa su proceso de atenciones
2021-09-19 23:49:00	Antofagasta	26		99		99	99	99	0	0	2	Completado	Usuaria cumple su proceso de atención
2021-09-22 20:44:00	Santiago centro	40		99		99	99	99	0	0	2	Incontactable	No responde llamadas ni mensajes para establecer primera sesión.
2021-09-22 12:18:00	Rancagua	29	2	0	No	0	2	1	0	0	2	Completado	Usuaria completa su proceso de atención
2021-09-19 01:18:00	Los Vilos	64	3	0		1	4	1	0	0	2	Incontactable	Usuaria no se conecta a sesiones
2021-09-25 19:08:00	Santiago	60		99		99	99	99	0	0	2	No aplica	Usuaria derivada a TS
2021-09-23 09:43:00	Balcarce	26		99		99	99	99	0	0	2	Incontactable	Usuaria no logra ser contactada en varias oportunidades por voluntaria
2021-10-04 23:25:00	Santiago	27	antonia 10 años	0	no	0	2	1	0	0	2	Cancelada	Usuaria refiere no necesitar más de la atención, se niega a la ayudas psicológicas, sociales y judiciales que ofrece la fundación aludiendo que en su situación actual no quiere recibir la atención porque su situación no cambiaría.
2021-10-07 12:58:00	Llayllay	58		99		99	99	99	0	0	2	No aplica	Usuaria no cumple perfil de atención. Derivada a redes de atención psicológica gratuitas.
2021-10-11 14:20:00	Talcahuano	31		99		99	99	99	0	0	2	Incontactable	Usuaria no contesta llamadas ni mensajes
2021-10-11 14:21:00	Santiago	40		99		99	99	99	0	1	2	Incontactable	atenciòn Ts. ok, atenciòn ps no se concreta por no poder lograr establecer contacto con usuaria pese a intentarlo en reiteradas ocasiones.
2021-10-11 14:23:00	Santiago	48	3	1		0	99	99	0	1	2	99
2021-10-12 21:10:00	Temuco	26	Agustina, 4 años	0	No	0	2	1	0	0	2	Desertado	Usuario no responde llamadas ni mensajes, desertando del proceso.
2021-10-13 17:39:00	Temuco	54	2	0		1	3	1	0	0	2	Desertada	Usuaria deserta del proceso
2021-10-13 19:58:00	Arica	25	Si	0	No	1	2	0	0	0	2	Cancelada	Usuaria cierra proceso en 3 sesiones
2021-10-13 20:20:00	Nueva imperial	27		99		99	99	99	0	0	2	Incontactable	Usuaria no contesta llamadas ni mensajes
2021-10-13 21:41:00	Alto hospicio	39		99		99	99	99	0	0	2	Incontactable	Usuaria no se presenta a primera sesión y no contesta llamadas ni mensajes para reagendar sesión.
2021-10-13 22:54:00	San carlos ñuble	47		99		99	99	99	0	0	2	Completado	usuaria atendida
2021-10-13 23:55:00	Santiago	57		99		99	99	99	0	0	2	Incontactable	Usuaria no logra ser contactada
2021-10-15 08:47:00	Santiago	36	no	1	no	0	2	0	0	0	2	Completado	Usuaria completa su proceso de atención.
2021-10-20 00:33:00	V.alemana	42		99		99	99	99	0	1	2	Completado	Usuaria cumple sés atenciones
2021-10-28 11:10:00	San Pedro de la paz	26		99		99	99	99	0	0	2	Incontactable	No se logra establecer contacto con usuaria
2021-10-28 22:43:00	Antofagasta	53		99		99	99	99	0	0	2	Incontactable	Usuaria no logra ser contactada.
2021-10-29 10:46:00	Porvenir	37		99		99	99	99	0	0	2	Incontactable	no se puede establecer el contacto con la usuaria
2021-10-29 14:13:00	Santiago Centro	43		99		99	99	99	0	1	2	99
2021-10-29 15:33:00	Villa alemana	17		99		99	99	99	0	0	2	No aplica	Usuaria no cumple con perfil de atención.
2021-10-29 17:52:00	Caldera	31		99		99	99	99	0	0	2	Incontactable	No se logra establecer contacto con usuaria
2021-10-29 18:20:00	Curico	47		99		99	99	99	0	0	2	Desertó	Usuaria deserta
2021-10-29 22:22:00	Región metropolitana	40		99		99	99	99	0	0	2	No aplica	Usuaria es orientada a acercarse a cesfam, ya que en primer contacto usuaria expresa no estar involucrada en vif.
2021-10-29 23:05:00	Valparaíso	45	Claudio de 23 y Felipe de 14	0	No	0	2	0	0	1	2	99
2021-10-30 12:16:00	Quilicura t	550		99		99	99	99	0	0	2	Pendiente	Usuaria pide ser atendida con posterioridad debido a proceso judicial en curso.
2021-10-30 18:36:00	Arica	28		99		99	99	99	0	0	2	99
2021-10-30 18:37:00	Antofagasta	40		99		99	99	99	0	0	2	No aplica	Usuaria no puede comprometerse a realizar sesiones debido a que no puede realizar sesiones online.
2021-10-30 18:39:00	Antofagasta	43	3	1	No	0	2	0	0	0	2	Completado	usuaria completa su proceso de atención
2021-10-30 18:40:00	Temuco	28	3	0		0	99	99	0	0	2	Incontactable	Usuaria no vuelve a asistir a sesiones programadas por psicóloga y no atiende llamadas ni mensajes
2021-10-30 18:41:00	Santiago	32	Si	1	No	0	3	1	0	1	2	Completado	usuaria atendida
2021-10-30 18:42:00	Iquique	27		99		99	99	99	0	0	2	Incompleto	usuaria no asiste a las sesiones ni voluntario ve interés en seguir el proceso
2021-10-30 18:43:00	Talca	31	0	0	no	1	3	99	0	1	2	Incontactable	Usuaria no se conecta
2021-10-30 18:44:00	Santiago	27		99		99	99	99	0	0	2	Incontactable	Usuaria no se conecta a las sesiones
2021-10-30 18:45:00	La calera	35		99		99	99	99	0	0	2	Cancelada	Usuaria señala no necesitar ayuda de la fundación, po r lo cual se cierra el caso.
2021-10-30 18:46:00	Santiago pudahuel	33		99		99	99	99	0	0	2	No aplica	Usuaria pide ayuda para su pareja violenta. No cumple perfil de atención.
2021-10-30 18:47:00	Santa cruz	33		99		99	99	99	0	0	2	Completado	Usuaria finaliza proceso
2021-10-30 18:48:00	Alto hospicio	39	2	0	no	0	1	0	0	0	2	Incompleto	Usuaria reagenda sesión en varias oportunidades, confirma la hora y no se presenta. Se deja información de inscribirse nuevamente en el formulario para ser atendida.
2021-10-30 18:49:00	Santiago	29		99		99	99	99	0	0	2	Incontactable	No se puede establecer contacto con usuaria, se marca buzón de voz.
2021-10-30 18:50:00	Conchali	34	3	1		99	99	99	0	0	2	Completado	Proceso finalizado
2021-10-30 18:51:00	Rancagua	20		99		99	99	99	0	0	2	Incontactable	No se logra establecer contacto con usuaria
2021-10-30 18:51:00	Talca	26	2	0	no	99	1	1	0	0	2	Completado	usuaria atendida
2021-10-30 18:52:00	Los andes	27	1	1	No	1	3	1	0	0	2	Incompleto	Usuaria no asiste a sesiones programadas en reiteradas ocasiones
2021-11-01 08:48:00	Quillota	38	2 (8 - 18)	0	Fluoxetina, clonazepam, otros	0	3	1	0	0	2	Completado	Usuaria completa proceso de atención
2021-11-01 01:51:00	Santiago	43		99		99	99	99	0	0	2	Incontactable	Usuaria no se conecta a sesión pactada y no responde llamadas ni mensajes
2021-11-01 10:56:00	Antofagasta	30		99		99	99	99	0	0	2	Incompleto	Usuaria no asiste a reagendamiento de sesiones en 2 oportunidades
2021-11-01 11:15:00	San bernardo	20	No	0	No	1	3	0	0	0	2	99
2021-10-31 13:48:00	San antonio	44		99		99	99	99	0	0	2	Incontactable	No se logra establecer contacto con usuaria luego de reagendar en 2 oportunidades
2021-11-03 21:39:00	Valparaíso	37	3	1	no	1	3	0	0	0	2	Incontactable	usuaria no logra ser contactada para realizar última sesión
2021-11-05 11:54:00	Santiago Centro	43		99		99	99	99	0	0	2	Incompleto	Usuaria llena dos veces el formulario. Ya está siendo atendida por voluntaria Deissy Palomino
2021-11-08 15:12:00	Quilpué	32	1	0	No	0	4	1	0	1	2	99
2021-11-08 16:51:00	Santiago, pirque	73	2	0	si	1	2	1	0	1	2	Incontactable	Usuaria no contesta mensajes y no se presenta a las sesiones
2021-11-08 17:10:00	Iquique	53		99		99	99	99	0	0	2	Completado	usuaria atendida
2021-11-08 17:12:00	Talca	40		99		99	99	99	0	0	2	Completado	Usuaria completa sus atenciones
2021-11-08 17:14:00	La serena	50	2	1	Si (Asma)	0	2	1	0	0	2	Completado	Usuaria completa proceso de atenciones
2021-11-08 17:15:00	Concepción	44		99		99	99	99	0	0	2	No aplica	usuaria no requiere la atención
2021-11-08 17:16:00	Concepción	46		99		99	99	99	0	0	2	Incontactable	Usuaria no logra ser contactada.
2021-11-08 17:18:00	Calama	34		99		99	99	99	0	0	2	No aplica	No tiene bien puesto el número telefónico
2021-11-08 17:21:00	Concepción	37		99		99	99	99	0	0	2	Incontactable	Usuaria no logra ser contactada
2021-11-08 17:22:00	Santiago	31	3	1		0	2	0	0	0	2	Completado	usuaria completa su atención
2021-11-08 17:26:00	Arica	38		99		99	99	99	0	0	2	Incompleto	Usuaria no asiste a 2 sesiones reagendadas por voluntario. Se extiende la posibilidad de retomar proceso psicológico con posterioridad.
2021-11-08 17:27:00	Talca	36	2	1	no	1	2	1	0	0	2	Desertó	Usuaria deserta
2021-11-08 17:35:00	Chillan	49		99		99	99	99	0	0	2	Cancelada	Se realiza el primer contacto con la usuaria, luego de explicarle en que consistía comenta que prefiere no asistir ya que pensaba que era de forma presencial, agradece de ante mano pero menciona que no asistirá.
2021-11-08 17:36:00	Santiago	32		99		99	99	99	0	0	2	Incompleto	Usuaria no asiste a reagendamiento de sesiones.
2021-11-11 21:14:00	Santiago	42		99		99	99	99	0	1	2	99
2021-11-16 21:20:00	Viña del mar	36	4	0	estaba con clonazepam, fluoxetina	0	3	1	0	1	2	Completado	Usuaria concluye su proceso de atención
2021-11-22 21:26:00	Santiago, Maipu	25	no	1	no	0	4	1	0	0	2	Completado	Usuaria completa sus atenciones
2021-11-22 21:27:00	Santiago- Maipú	31	una hija de 13 años	0	no	0	99	99	0	1	2	99
2021-11-26 19:05:00	La Florida	28	3 hijos	1		0	99	99	0	1	2	99
2021-11-26 19:06:00	Región metropolitana	20		99		99	99	99	0	0	2	Incontactable	Usuaria no responde llamadas ni mensajes
2021-12-01 11:50:00	La Florida	28		99		99	99	99	0	0	2	Incontactable	Dificultades para establecer contacto incial, usuaria no utiliza watsap, se envía mensaje de texto, no responde mensajes ni llamadas.
2021-12-01 11:51:00	Santiago de Chile	38		99		99	99	99	0	0	2	Incontactable	Usuaria no logra ser contactada
2021-12-02 10:53:00	Santiago	39		99		99	99	99	0	0	2	Incontactable	Usuaria no contesta llamados para horario de sesiones
2021-12-16 12:18:00	Santiago	59		99		99	99	99	0	0	2	No aplica	usuaria no cumple perfil de atención
2021-12-20 22:35:00	Región metropolitana	42	1 hijo, 21 años	0	quetiapina (para dormir)	1	2	1	0	0	2	99
2021-12-25 14:55:00	santiago	29		99		99	99	99	0	0	2	Incontactable	Usuaria no logra ser contactada para realizar sesiones
2021-12-25 15:35:00	Rancagua	32		99		99	99	99	0	0	2	Incontactable	Usuaria no responde
2021-12-25 17:32:00	Santiago	43		99		99	99	99	0	0	2	Incontactable	Usuaria no contesta
2021-12-25 20:21:00	Rancagua	20		99		99	99	99	0	0	2	Incontactable	usuaria no contesta
2021-12-25 21:03:00	Valparaíso	52	2	1	Sertralina	0	99	0	0	1	2	Incontactable	Usuaria no vuelve a contestar llamados ni mensajes de voluntario
2021-12-25 22:30:00	Arica	52		99		99	99	99	0	0	2	Incontactable	usuaria no contesta
2021-12-25 22:35:00	Paine	31		99		99	99	99	0	0	2	Incontactable	Usuaria no logra ser contactada
2021-12-26 15:55:00	Curico	33	3	1		0	2	0	0	0	2	Completado	Usuaria completa su proceso de atención
2021-12-26 16:11:00	Antofagasta	21		99		99	99	99	0	0	2	Incontactable	Usuaria no logra ser contactada para realizar sesiones
2021-12-26 18:49:00	Antofagasta	33	2	1	Ninguno	0	1	0	0	0	2	Completado	usuaria completa sus atenciones
2021-12-26 20:41:00	Santiago centro, chile	42		99		99	99	99	0	0	2	Incontactable	En contacto inicial usuaria desconoce o se desentiende de haber enviado formulario, luego de explicar misión de la fundación corta el teléfono y no se logra nuevo contacto.
2021-12-26 21:10:00	Santiago	32		1	sertralina	0	99	1	0	1	2	Incontactable	Usuaria no contesta ni se vuelve a comunicar con voluntario pese a reiterados intentos de hacer primera sesión
2021-12-26 21:47:00	Arica	47		99		99	99	99	0	0	2	Completado	Usuaria completa proceso de atención
2021-12-26 21:50:00	Coquimbo 111	52		99		99	99	99	0	0	2	Incontactable	usuaria no contesta llamadas ni mensajes
2021-12-26 09:58:00	Santiago	40	2	0	No	0	2	0	0	0	2	Desertó	Usuaria deserta de la atención
2021-12-26 23:30:00	Chillan	42		99		99	99	99	0	0	2	Incompleto	Se finaliza tras baja colaboración por parte de usuaria.
2021-12-26 23:34:00	Osorno	36		99		99	99	99	0	0	2	Completado	usuaria completa su proceso de atención
2021-12-27 14:48:00	Santiago	35		99		99	99	99	0	0	2	Completado	usuaria completa su proceso de atención
2021-12-27 18:46:00	Santiago	35		99		99	99	99	0	0	2	Incontactable	usuaria no contactada
2021-12-27 20:47:00	Antofagasta	40	2	1	no	0	2	0	0	0	2	Incontactable	usuaria no se contacta con voluntario
2021-12-27 09:08:00	Peñaflor	30		99		99	99	99	0	0	2	Incontactable	usuaria no se contacta con voluntario
2021-12-27 11:19:00	Antofagasta	25		99		99	99	99	0	0	2	Incontactable	Usuaria no se contacta con voluntario
2021-12-27 12:07:00	Santiago	28	3	1		0	2	1	0	0	2	99
2021-12-27 12:15:00	Valparaíso	52		99		99	99	99	0	0	2	Incontactable	usuaria no logra ser contactada
2021-12-28 13:35:00	La pintana	33	1	1		0	99	0	0	1	2	Completado	usuaria completa su proceso de atención psicológica
2021-12-28 02:52:00	Batuco lampa	43		99		99	99	99	0	0	2	No aplica	Usuaria con doble formulario
2021-12-28 02:57:00	Batuco lampa	43		99		99	99	99	0	0	2	Incontactable	Usuaria no logra ser contactada
2021-12-28 16:13:00	Santiago	37		99		99	99	99	0	0	2	Incontactable	usuaria no logra ser contactada
2021-12-28 17:33:00	Santiago	45	4. Tienen 21, 20, 13 y 5	0	No	0	2	0	0	1	2	99
2021-12-28 18:05:00	Valparaiso	23	No	0	Medicamento ginecológico	1	1	0	0	0	2	99
2022-01-04 16:30:00	Santiago- Maipú	0		99		99	99	99	0	1	2	99
2021-12-28 10:08:00	Santiago de chile	26		99		99	99	99	0	0	2	Incontactable	Usuaria no logra ser contactada
2021-12-28 11:55:00	Villa alemana	31	2	0	no	0	4	99	0	0	2	Completado	usuaria completa su proceso de atención
2021-12-28 11:56:00	Viña del mar	27		99		99	99	99	0	0	2	Incontactable	usuaria no logra ser contactada
2021-12-29 10:25:00	Antofagasta	34		99		99	99	99	0	0	2	Incontactable	usuaria no logra ser contactada
2022-01-06 19:11:00	Stgo Quilicura	50		99		99	99	99	0	0	2	Incontactable	usuaria no contactada
2022-01-12 00:39:00	Santiago	43	2 (20 y 6)	99	Clonacepam, zoplicona	99	2	1	0	0	2	99
2021-12-28 00:48:00	Porvenir	39		99		99	99	99	0	0	2	Incontactable	usuaria no logra ser contactada
2021-12-28 12:02:00	Santiago	47	2 hijos; 32 años-22 años	0	losartan	0	2	1	0	0	2	Cancelada	incompatibilidad horario debido a su trabajo, indica no poder continuar proceso.
2021-12-28 12:01:00	Santiago	25		99		99	99	99	0	0	2	Incontactable	usuaria no logra ser contactada
2022-01-24 21:13:00	Ocotlán	32		99		99	99	99	0	0	2	Incontactable	usuaria no logra ser contactada
2021-12-24 22:08:00	Porvenir	37		99		99	99	99	0	0	2	Incontactable	usuaria no logra ser contactada
2022-01-16 13:52:00	Concepción	44	si	0	si	0	2	1	0	0	2	Completado	Usuaria con atención completa.
2022-01-11 04:36:00	Santiago	46		99		99	99	99	0	0	2	Incompleto	usuaria no asiste a las sesiones
2022-01-30 16:44:00	Pudahuel	27	1	1	No aplica	0	3	1	0	0	2	No asiste	No asiste, refiere haber entrado a trabajar, horarios imcompatibles con el proceso de atención.
2022-01-15 10:31:00	Rancagua	32		99		99	99	99	0	0	2	Incompleto	usuaria no asiste a las sesiones
2022-02-05 14:20:00	Villa alemana	23		99		99	99	99	0	0	2	Desertó	Usuaria deserta. No asiste a las siguientes sesiones y deja de responder los mensajes.
2022-02-17 20:09:00	Villa alemana	31		99		99	99	99	0	0	2	Desertó	Usuaria deserta. No asiste a las siguientes sesiones y deja de responder los mensajes.
2022-03-07 12:15:00	Viña del mar	37	3	0	No	0	2	0	0	0	2	99
2022-03-07 12:14:00	Santiago	26	no	1	no	0	4	1	0	0	2	Completado	Finaliza proceso
2022-03-07 12:08:00	Valparaíso	25	0	0	no	0	2	1	0	0	2	99
2022-03-07 12:07:00	Santiago	42	1	1	losartán para la hipertensión	0	3	1	0	0	2	99
2022-03-07 12:06:00	Santiago	20		99		99	99	99	0	0	2	Incontactable	usuaria no logra ser contactada
2022-03-07 12:05:00	Los Ángeles	29		99		99	99	99	0	0	2	Completado	usuaria ya no requiere atención
2022-03-07 11:58:00	Santiago	25		99		99	99	99	0	0	2	Incontactable	Usuaria no logra ser contactada
2022-03-07 13:00:00	santiago	25		99		99	99	99	0	0	2	Cancelada	Usuaria desiste de la ayuda
2022-03-12 21:30:00	Calama	32	11 años	1	Zoplicona y Tramadol	0	3	1	0	0	2	Incompleto	no registra atenciones desde el 17 de marzo
2022-03-11 21:51:00	Rancagua	43		99		99	99	99	0	0	2	Incontactable	Usuaria queda con profesional de establecer contacto, empero, no se logra generar. Se sospecha de intervención de la pareja. Mantener en observación en caso de presunto reingreso.
2022-03-12 21:18:00	Talca	29	3	0	Neurexan(homeopatia), clonazepan 0,5 mg	0	4	1	0	1	2	Completado	Usuaria completa proceso de atención
2022-03-11 23:54:00	Osorno	36		99		99	99	99	0	0	2	Incontactable	Usuaria no logra ser contactada
2022-03-13 16:16:00	Santiago	42	4	1		0	3	1	0	0	2	99
2022-03-10 12:27:00	Valparaiso	48		99		99	99	99	0	0	2	No aplica	Usuaria no cuenta con condiciones de conectividad para establecer ayuda.
2022-03-11 22:03:00	Talca	39	3	0	no	0	4	1	0	0	2	Completado	Proceso completado con usuaria.
2022-03-12 21:30:00	Santiago	33		99		99	99	99	0	0	2	No aplica	usuaria ya está siendo atendida por otra voluntaria
2022-03-12 09:41:00	Concepcion	39		99		99	99	99	0	0	2	Pendiente	usuaria se operará de cáncer, recibirá la atención más adelante
2022-03-12 21:57:00	Región metropolitana	27		99		99	99	99	0	0	2	Incontactable	No es posible contactar con la usuaria
2022-03-12 22:39:00	Antofagasta	31		99		99	99	99	0	1	2	99
2022-03-12 00:49:00	La calera	49		99		99	99	99	0	0	2	Incontactable	usuaria no logra ser contactada
2022-03-13 13:12:00	Antofagasta	42		99		99	99	99	0	0	2	Incontactable	Usuaria no logra ser contactada por voluntaria
2022-03-13 14:21:00	Tocopilla	36	1	1	no	0	2	1	0	0	2	Incontactable	No se pudo establecer contacto
2022-03-13 15:11:00	Viña del mar	45		99		99	99	99	0	0	2	Incontactable	Usuaria no logra ser contactada
2022-03-13 17:06:00	Alto Hospicio	21		99		99	99	99	0	0	2	Incontactable	Usuaria no logra ser contactada.
2022-03-13 18:01:00	San Felipe	31	si	1		0	99	1	0	1	2	Completado	Sesiones completas
2022-03-13 07:04:00	Santiago	25		99		99	99	99	0	0	2	No aplica	Usuaria desconoce haber solicitado ayuda a través de formulario
2022-03-13 19:39:00	Santiago	31		99		99	99	99	0	0	2	Incontactable	usuaria no deja número telefónico
2022-03-13 08:32:00	Antofagasta	27		99		99	99	99	0	0	2	Incompleto	usuaria no asiste a primera sesión
2022-03-13 20:43:00	Rancagua	21		99		99	99	99	0	0	2	Incontactable	usuaria no responde
2022-03-13 21:15:00	quilpue	29		99		99	99	99	0	0	2	Incompleto	derivada el 14 de marzo, al 20 de julio contactada, no registra atenciones
2022-03-13 09:38:00	Santiago7	49		99		99	99	99	0	0	2	99
2022-03-13 09:51:00	Santiago	33		99		99	99	99	0	0	2	Incompleto	Se logra establecer una sesión con la usuaria, empero en las próximas dos sesiones no se presenta ni responde los mensajes del profesional con quien adscribe.
2022-03-13 22:38:00	Stgo	37		99		99	99	99	0	0	2	Incontactable	Usuaria no logra ser contactada
2022-03-13 21:56:00	La serena	34		99		99	99	99	0	0	2	Incompleto	Usuaria no asiste a las 2 sesiones programadas
2022-03-13 22:32:00	Santiago	30	3	1	sertralina	0	2	1	0	1	2	99
2022-03-13 22:37:00	Carahue	24		99		99	99	1	0	1	2	99
2022-03-13 10:53:00	Santiago	26	2	0	no	0	2	1	0	0	2	Cancelada	Usuaria indica estar en proceso de cambio de casa, colegio hijos y trabajo por lo que no podrá continuar proceso por ahora.
2022-03-13 11:41:00	cauquenes	24	3	1		0	99	99	0	0	2	Incompleto	usuaria no asiste en reiteradas oportunidades a sesión pactada con psicóloga
2022-03-13 13:15:00	Santiago	36		99		99	99	99	0	1	2	Incontactable	Usuaria no coordina atención
2022-03-13 19:26:00	Viña del mar	37	3	0	No	0	1	1	0	1	2	Completado	Usuaria completa proceso de atención.
2022-03-14 01:06:00	San felipe	28		99		99	99	99	0	1	2	Completado	Usuaria atendida
2022-03-14 19:27:00	Valparaíso	28		99		99	99	99	0	0	2	Incompleto	Usuaria no asiste a sesiones pactadas con psicóloga.
2022-03-14 21:53:00	Chile	27	2 hijos, uno de 6 años y otra de 3 años.	1	No toma ningún medicamento.	0	4	1	0	0	2	99
2022-03-15 18:42:00	Concepcion	35		99		99	99	99	0	0	2	Incompleto	Usuaria no coordina fecha de atención
2022-03-14 01:45:00	Santiago	31		99		99	99	99	0	0	2	Incontactable	usuaria no logra ser contactada
2022-03-14 22:21:00	Antofagasta	22	1	1	No	0	3	1	0	0	2	Completado	Usuaria completa proceso de atención
2022-03-15 15:43:00	Santiago	33	2	0	No aplica	0	2	1	0	0	2	Incompleto	Dificultades para llevar a cabo las sesiones en privacidad.
2022-03-14 10:58:00	Santiago	41		99		99	99	99	0	0	2	Incontactable	Usuaria no responde a los contactos intentados por la profesional.
2022-03-13 11:52:00	Valdivia	39		99		99	99	99	0	0	2	No aplica	Usuaria no sufre vif
2022-03-14 11:27:00	Arica	20	1	1	No	0	2	0	0	1	2	99
2022-03-14 23:39:00	quilpuetstde	52		99		99	99	99	0	0	2	Incontactable	Celular de la usuaria no está autorizado para recibir llamadas
2022-03-14 00:10:00	OVALLE	47		99		99	99	99	0	0	2	Incontactable	Usuaria no logra ser contactada
2022-03-15 08:31:00	Santiago	28	Dos hijos, uno de 11 años y otro de 3 años	1		1	99	1	0	0	2	99
2022-03-16 16:41:00	Isla de maipo	48		99		99	99	99	0	0	2	Incontactable	Usuaria no muestra interés en ser atendida. No se conecta día de la sesión.
2022-03-14 00:11:00	Santiago	45		99		99	99	99	0	0	2	Incontactable	Usuaria no contactada
2022-03-15 18:20:00	Puyehue	50		99		99	99	99	0	0	2	Incontactable	usuaria no responde mensajes
2022-03-15 08:20:00	Santiago	40		99		99	99	99	0	0	2	Incontactable	usuaria no contactada
2022-03-15 20:49:00	Curico	26		99		99	99	99	0	1	2	Incontactable	Paciente nunca respondió mail de contacto. No dejó número de teléfono. Se cierra por no contacto.
2022-03-15 09:36:00	Viña del Mar	25	Una hija de 3 años.	1	No actualmente	0	4	1	0	1	2	99
2022-04-01 13:29:00	Calama	32	1	0	no	0	1	0	0	1	2	Completado	Usuaria completa su proceso de atención
2022-04-01 18:30:00	Santiago	49		99		99	99	99	0	0	2	Incontactable	No se logra realizar contacto con usuaria
2022-04-04 05:17:00	Santiago	48		99		99	99	99	0	0	2	Incompleto	Segunda sesión interrumpida por accidente doméstico por parte de su madre durante la sesión, siguiente sesión reagendada en dos oportunidades y no se presenta.
2022-03-15 11:06:00	Santiago	39		99		99	99	99	0	0	2	Cancelada	Usuaria al ser contactada menciona que ya no necesita apoyo, pues encontró psicólogo
2022-03-16 07:19:00	Santiago	32		99		99	99	99	0	0	2	Incontactable	No se logra establecer contacto con la usuaria al número indicado.
2022-03-16 21:10:00	Valparaíso	42		99		99	99	99	0	1	2	Incontactable	No se establece contacto con la usuaria por medio de los datos adjuntos.
2022-04-04 22:00:00	Rancagua	20	No	1	No	1	2	1	0	0	2	99
2022-04-06 13:47:00	Santiago	33		99		99	99	99	0	0	2	Incontactable	Usuaria no se conecta a sesiones
2022-04-06 16:09:00	Talca	39		99		99	99	99	0	1	2	Incontactable	Usuaria no se conecta a sesiones
2022-04-06 18:38:00	Quilpue	35	2	1	no	0	3	1	0	1	2	99
2022-03-16 21:53:00	Valparaiso	55	4	1	Si (Diabetes 2, Hipertensión y Hipertiroidismo	0	2	1	0	0	2	Completado	Se aplica protocolo de cierre.
2022-03-16 17:38:00	Santiago	39		99		99	99	99	0	0	2	Completado	Proceso completado
2022-03-16 21:54:00	Valparaiso	20		99		99	99	99	0	0	2	Incontactable	No es posible establecer contacto con usuaria en base a los datos adjuntos.
2022-03-16 21:22:00	Villa alemana	30		99		99	99	99	0	1	2	No aplica	No cumple con el perfil ya que no pone el motivo de consulta.
2022-04-07 18:24:00	Santiago	42	1	1	Sí pero sin supervisión	1	1	0	0	0	2	Cancelada	Usuaria comenta no poder seguir disponiendo de la atención.
2022-03-16 22:01:00	Valparaiso	37		99		99	99	99	0	0	2	Incontactable	usuaria no logra ser contactada
2022-04-08 18:06:00	Santiago	24	No	1		0	2	1	0	0	2	Completado	Cierre por termino de proceso (4 sesiones) y cumplimientos de los objetivos terapéuticos.
2022-04-08 09:09:00	Valparaíso	25		99		99	99	99	0	0	2	Incontactable	Usuaria nunca puedo ser contactada por la profesional. Se agotaron los medios de contacto.
2022-04-09 21:31:00	Valparaiso	33	2 hijos.	1		0	4	1	0	0	2	Completado	Cierre por haber alcanzado los objetivos terapéuticos.
2022-04-10 18:15:00	Talagante	43	3	1	Sertralina	0	4	1	0	1	2	Completado	Por haber alcanzado los objetivos terapéuticos
2022-04-10 18:23:00	Santiago	18	no	0	no	0	2	1	0	0	2	Completado	De alta por haber cumplido objetivos terapéuticos
2022-04-10 19:16:00	Melipilla	30	1	1	no	0	4	1	0	1	2	Completado	Por alcanzar los objetivos terapéuticos
2022-03-16 22:14:00	Valparaiso	36	1	1	No	0	99	1	0	1	2	Completado	Por alcanzar los objetivos terapéuticos
2022-04-10 19:02:00	Arica	29		99		99	99	99	0	1	2	No aplica	No cumple con el perfil por ser hombre.
2022-03-16 22:24:00	Rancagua	32	2	0	No	0	4	1	0	0	2	Completado	Se cumple objetivos terapéuticos y sesiones acordadas.
2022-03-16 23:08:00	Casablanca	31	5	1	Sí, amitriptilina	0	99	1	0	1	2	Completado	Usuaria completa proceso de atención
2022-04-12 10:10:00	Valparaíso	38		99		99	99	99	0	0	2	Incontactable	Usuaria no logra ser contactada
2022-03-16 23:13:00	Viña del mar	28	2	1		1	2	99	0	0	2	Abandonado	Usuaria abandona el proceso
2022-03-16 23:56:00	valparaiso	30		99		99	99	99	0	0	2	Incontactable	derivada el 14 de abril, al 20 de julio no contactada y no registra atenciones
2022-03-17 09:52:00	Valparaíso	43	4	1	no	0	2	0	0	0	2	Completado	Se finaliza el proceso luego de 4 sesiones
2022-03-20 00:43:00	Quilpue	18		99		99	99	99	0	0	2	Incontactable	Usuaria no logra ser contactada
2022-03-22 17:26:00	Villa Alemana	48	si	0	no	1	3	0	0	1	2	Completado	Se logra completar el proceso
2022-03-26 00:58:00	Valparaiso	48		99		99	2	99	0	0	2	Incompleto	derivada el 14/04, al 20 de julio no registra atenciones
2022-03-28 14:25:00	Rancagua	20		99		99	99	99	0	0	2	Incompleto	usuaria se inscribe dos veces
2022-03-28 21:36:00	la serena	43	4	0	le recetaron, sin embargo no las toma	0	99	99	0	0	2	99
2022-03-30 16:24:00	Santiago	44		99		99	99	99	0	0	2	Incompleto	Derivada para atención el 04 de abril, al 20 de julio no registra atenciones.
2022-03-17 08:24:00	Stgo	41		99		99	99	99	0	0	2	Incontactable	Usuaria no responde mensajes
2022-03-17 00:06:00	La cruz	30	Una hija	1	No	99	99	1	0	0	2	99
2022-04-15 12:54:00	Santiago	19		99		99	99	99	0	0	2	Cancelada	Usuaria verbaliza no requerir de la atención.
2022-04-19 15:27:00	Antofagasta	42	6	0		1	99	99	0	1	2	Completado	Usuaria completa su proceso de atención
2022-03-31 17:06:00	Viña del mar	34	no	1	no toma medicamentos, y tampoco ha tomado alguna vez.	0	4	1	0	0	2	Completado	Se completa el proceso con usuaria, continuando de manera particular con la profesional con la cual adscribe.
2022-03-29 18:36:00	Chillan Viejo	27	2	1	no	0	2	1	0	0	2	99
2022-03-30 20:37:00	Antofagasta	31	2	0	no	0	2	1	0	1	2	Incontactable	luego de la 2da. sesión no se logra ningún tipo de contacto con usuaria, pese a los intentos.
2022-03-23 18:39:00	Santiago	39	2	1	Sertralina	0	3	1	0	0	2	Incontactable	Usuaria deja de responder llamadas y mensajes
2022-04-21 12:57:00	Santiago	59	2	1		1	99	1	0	1	2	Completado	Se completan las atenciones
2022-04-24 00:49:00	Santiago	44	4	0	No	1	1	0	0	0	2	Incompleto	Usuaria deserta del proceso de atención no volviendo a la cuarta sesión establecida.
2022-04-20 21:10:00	Quilpue	52	2	1	no	0	2	0	0	0	2	99
2022-04-18 23:55:00	Rancagua	21		99		99	99	99	0	0	2	Cancelada	Usuaria desiste del acompañamiento por falta de tiempo
2022-04-18 12:53:00	Quilpue	53		99		99	99	99	0	0	2	Incontactable	Cierre debido a que número de contacto está fuera de servicio
2022-04-19 22:27:00	Quilpue	28		99		99	99	99	0	1	2	99
2022-04-21 13:47:00	Loncoche	30	Sí (1 hija)	0	Sí, para hipotiroidismo y reflujo, además de psicofármacos (modafinilo y escitalopram)	0	4	1	0	0	2	Cancelada	Se cierra el caso para evitar sobre intervención, pues usuaria estaba con psicólogo en PPF, se deja la invitación para futuro.
2022-04-21 11:23:00	viña del mar	29	2	1	Si	0	3	1	0	0	2	Completado	Se da continuidad a la usuaria de manera particular, cumpliendo con el proceso requerido de atención.
2022-04-24 14:03:00	Quilpué	42	Si, 9 y 13 años	1	Fluoxetina	0	2	1	0	1	2	Completado	Atención completada, en caso de continuidad con la usuaria se otorgará de manera privada con la profesional que adscribe su causa.
2022-04-24 21:04:00	Concepción	32		99		99	99	99	0	0	2	99
2022-04-26 17:50:00	Los Andes	26	si	0	si, sertralina	0	3	1	0	1	2	Completado	Usuaria completa su proceso de atención.
2022-04-27 10:14:00	Chile	23	No	0	No	1	2	0	0	0	2	Incompleto	Usuaria abandona terapia, no logra ser contactada después de segunda sesión
2022-04-27 10:59:00	Viña del mar	28		99		99	99	99	0	1	2	99
2022-04-27 15:24:00	Los andes	27		99		99	99	99	0	0	2	Incompleto	Usuaria no asiste a sesiones y no contesta mensajes
2022-05-01 16:33:00	Valparaíso	39	3	1		1	3	1	0	1	2	Completado	Se cierra proceso por cumplimiento de sesiones pactadas haber alcanzado los objetivos terapéuticos.
2022-05-03 16:15:00	Concepcion	48		99		99	99	99	0	0	2	Incontactable	Usuaria no logra ser contactada
2022-05-03 17:21:00	Santiago	51	3	0	Zopliclona	0	3	0	0	0	2	Completado	Se otorga continuidad de manera particular con la usuaria.
2022-05-03 18:04:00	Viña del mar	38	1 , Vicente (10 años)	0	no	1	99	0	0	1	2	Completado	Se completa la atención
2022-05-03 18:11:00	Arica	26		99		99	99	99	0	1	2	99
2022-05-03 20:04:00	Chillan	27	1	0	No	1	2	1	0	0	2	Incontactable	Voluntaria inactiva desde julio, no indica motivos y no se logra establecer posterior contacto con ella
2022-05-03 09:46:00	Santiago	26		99		99	99	99	0	0	2	Incompleto	Usuaria no asiste a las sesiones programadas
2022-05-03 10:35:00	Santiago	25		99		99	99	99	0	0	2	99
2022-05-03 22:15:00	Puertomontt	31		99		99	99	99	0	0	2	Incontactable	Usuaria bloquea al profesional que adscribe su causa, imposibilitando el proceso de atención. Dado a los hechos descritos, se considera especial atención en caso de presunto reingreso a la fundación.
2022-05-03 22:46:00	Valparaíso	36		99		99	99	99	0	0	2	Incontactable	Usuaria no logra ser contactada
2022-05-04 08:48:00	Coquimbo	31		99		99	99	99	0	0	2	Incontactable	Usuaria no contesta los mensajes
2022-05-04 11:11:00	Puerto Montt	24	1	1	no	1	99	1	0	0	2	Incompleto	Usuaria no se presenta a las sesiones siguientes, no contesta mensajes ni teléfono
2022-05-04 08:32:00	Coquimbo	35	si	1	No	1	2	0	0	0	2	99
2022-05-04 13:44:00	Rancagua	18		99		99	99	99	0	0	2	Incontactable	Usuaria no logra ser contactada
2022-05-04 18:02:00	Calama	27	3	1	No	1	1	0	0	1	2	99
2022-05-04 20:18:00	la serena	47	2	0	No	0	3	99	0	1	2	Cancelada	Se desiste de continuar el proceso de atención
2022-05-04 21:08:00	Santiago	31		99		99	99	99	0	0	2	Incontactable	Usuaria no logra ser contactada
2022-05-05 14:23:00	LA SERENA	40		99		99	99	99	0	0	2	Incontactable	usuaria no logra ser contactada
2022-05-05 04:12:00	Stgo	30		99		99	99	99	0	0	2	No aplica	no cumple con el enfoque de la Fundación por cuanto no atendemos varones.
2022-05-04 20:33:00	Santiago	38	Dos hijos, uno de 3 años y otro de 7 meses.	1	No, porque esta lactando.	0	4	1	0	1	2	99
2022-05-04 21:10:00	Viña del mar	33	si	0	si	0	1	1	0	0	2	Cancelada	Usuaria desiste de la atención
2022-05-04 21:32:00	Quilpue	22		99		99	99	99	0	0	2	Incontactable	Usuaria no logra ser contactada.
2022-05-04 22:13:00	Rancagua	46	Un hijo y una hija que dio en adopción.	0	Sí, fluoxetina, venlafaxina 150 mg y clonazepam	0	99	1	0	0	2	Incontactable	Usuaria deserta, no vuelve a contestar mail
2022-05-04 23:13:00	Santiago	25		99		99	99	99	0	0	2	Completado	Usuaria ya está siendo atendida
2022-05-04 23:26:00	Antofagasta	31		99		99	99	99	0	1	2	99
2022-05-05 06:08:00	Curanilahue	32		99		99	99	99	0	0	2	Incontactable	Usuaria no logra ser contactada
2022-05-05 17:00:00	Osorno	40	Sin hijos	0	Actualmente no toma medicamentos	0	4	0	0	0	2	Incompleto	Usuaria no asiste a la segunda sesión programa con voluntaria en dos ocasiones. No contesta teléfono.
2022-05-05 17:22:00	Santiago	21		99		99	99	99	0	0	2	Incontactable	Usuaria no vuelve a contestar celular
2022-05-10 15:46:00	talca	30	1	1	Estabilizador del ánimo	0	3	1	0	0	2	99
2022-05-07 09:04:00	Antofagasta	26		99		99	99	99	0	0	2	Incontactable	No se reestablece contacto con la usuaria.
2022-05-07 12:37:00	Puerto Montt	26	no	1		0	99	0	0	0	2	Completado	Proceso completado
2022-05-07 12:31:00	Santiago	22	no	0		0	99	1	0	0	2	Incompleto	Se cierra el proceso dado a la falta de conectividad de la usuaria en la última sesión
2022-05-05 18:40:00	Concepción	53		99		99	99	99	0	0	2	Incompleto	Usuaria refiere que no le acomoda la modalidad online
2022-05-05 18:45:00	Santiago	32	1	0		0	99	1	0	0	2	99
2022-05-05 19:43:00	Antofagasta	26		99		99	99	99	0	0	2	Incontactable	Usuaria no responde llamadas ni mensajes
2022-05-05 08:50:00	Villa alemana	37	2	0	Lamotrigina de 100mg	1	4	0	0	0	2	Cancelada	Usuaria cancela la sesión en reiteradas ocasiones
2022-05-06 16:39:00	Temuco	39	3	1		0	3	1	0	0	2	99
2022-05-06 19:15:00	Valdivia	25		99		99	99	99	0	1	2	99
2022-05-06 12:04:00	Iquique	33	1	0	No	1	1	1	0	1	2	99
2022-05-07 16:04:00	P. Montt	58	6	0	Relajantes musculares	1	2	1	0	0	2	Incontactable	usuaria no logra ser contactada
2022-05-07 08:43:00	Santiago	35		99		99	99	99	0	0	2	Incontactable	usuaria no logra ser contactada
2022-05-06 23:46:00	Penco	41	3	0	a veces relajante muscular	0	1	1	0	0	2	Incontactable	Usuaria no logra ser contactada después de la 3era sesión
2022-05-07 10:13:00	San Antonio	56		99		99	99	99	0	0	2	Incontactable	usuaria no logra ser contactada
2022-05-11 18:06:00	Ningunaparte	11	1	1	Tensión	0	4	1	0	0	2	No aplica	Ficha de prueba
2022-05-12 11:24:00	Santiago	35	1( hijo 16)	1	no	1	4	1	0	1	2	Incompleto	caso antiguo, se registra una sola sesión y no hay sesiones posteriores.
2022-05-07 10:57:00	San Antonio	29	1	1	no	1	2	1	0	0	2	Incompleto	Sólo hizo dos sesiones y renunció a la terapia
2022-05-05 18:14:00	Santiago	60		99		99	99	99	0	0	2	Incontactable	No se logra establecer contacto con la usuaria en base a los datos entregados.
2022-05-06 12:25:00	Retiro	31		99		99	99	99	0	0	2	Incontactable	No se obtiene respuesta en base a los datos de contacto entregado por la usuaria.
2022-05-07 10:28:00	Iquique	44		99		99	99	99	0	0	2	Incompleto	Usuaria no asiste a las sesiones programadas
2022-05-07 07:30:00	Coquimbo	40		99		99	99	99	0	0	2	Incontactable	Usuaria no logra ser contactada
2022-05-14 23:02:00	Melipilla	33	Tres hijos.	0	Ninguno.	0	3	0	0	1	2	99
2022-05-06 18:07:00	San José de la Mariquina	46		99		99	99	99	0	0	2	Incompleto	Se cierra por incumplimiento por 3 veces a la cita con la psicóloga.
2022-05-15 18:36:00	Santiago	24		99		99	99	99	0	0	2	Cancelada	No hay adherencia al proceso. Se cierra por falta de interés
2022-05-07 23:47:00	Curico	38		99		0	99	1	0	1	2	Incompleto	Abandono de proceso. Usuaria no se conecta a dos sesiones sin aviso.
2022-05-15 13:51:00	Viña del Mar	39	3	1	no	0	3	1	0	0	2	Completado	Por entregar las 4 sesiones pactadas y alcanzar los objetivos terapéuticos.
2022-05-16 21:20:00	111	11		99		99	99	99	0	0	2	No aplica	ficha de prueba
2022-05-17 19:47:00	Viña del mar	61		99		99	99	99	0	0	2	Incompleto	Nunca concretó una sesión después de reiterados contactos. Se cierra por no adherencia.
2022-05-19 20:35:00	Santiago Centro	60		99		99	99	99	0	0	2	Cancelada	Se cierra por falta de interés en proceso.
2022-05-20 11:19:00	Villa alemana	36	2	1	No	0	2	1	0	1	2	Completado	Por haber alcanzado los objetivos terapéuticos.
2022-05-23 21:28:00	RANCAGUA	38	2	1	no	0	4	1	0	0	2	Completado	Cierre por haber alcanzado los objetivos terapéuticos.
2022-05-24 09:21:00	Santiago	27		99		99	99	99	0	0	2	Cancelada	Paciente manifiesta que no necesita la ayuda. Se cierra ficha.
2022-05-25 06:41:00	Santiago	42		99		99	99	99	0	0	2	Cancelada	Se cierra por que dice que no puede tomar las sesiones online y que buscará ayuda en el consultorio.
2022-05-25 09:06:00	Valparaíso	29		99		99	99	99	0	0	2	Cancelada	Usuaria declina finalmente de la atención ofrecida.
2022-05-25 21:24:00	Quintero	24	1	0	Si para la tiroides	0	3	1	0	1	2	Incontactable	Usuaria reagendar en varias oportunidades, se pierde el contacto con rlla
2022-05-28 21:40:00	quintero	38	2	1	No	0	2	1	0	0	2	Completado	Se cierra proceso por haber realizado las 4 sesiones pactadas y haber alcanzado los objetivos terapéuticos.
2022-05-29 11:05:00	Concepcion	25		99		99	99	99	0	0	2	Incontactable	Usuaria no logra ser contactada
2022-05-30 20:40:00	Santiago	42		99		99	99	99	0	0	2	Incompleto	Usuaria no le acomoda modalidad online
2022-06-01 21:29:00	Parral	30	1	0	lamotrigina, aripiprazol, clonazepam	0	3	1	0	0	2	Completado	proceso concluído en 4 sesiones
2022-06-01 22:41:00	valdivia	26	1	1		1	99	0	0	1	2	Completado	Se completan las atenciones.
2022-06-02 14:05:00	Santiago	38		99		99	99	99	0	0	2	Cancelada	Usuaria manifiesta que cada vez que la llama la psicóloga no está disponible por sus hijos. Se cierra caso por no adherencia.
2022-06-02 14:28:00	Concepción	30	3	0	Salbutamol	1	99	1	0	0	2	Abandonado	Se cierra proceso por abandonos de proceso sin dar explicaciones.
2022-06-02 15:12:00	Santiago	34	2	1	No	0	99	1	0	1	2	Completado	proceso concluido satisfactoriamente
2022-06-02 15:13:00	Curico	23		99		99	99	99	0	0	2	Incontactable	Usuaria no logra ser contactada
2022-06-02 17:09:00	Viña del mar	20	Sí, una hija	0		0	4	1	0	1	2	Incompleto	Usuaria deserta de la atención. Voluntaria no logra comunicarse para realizar última sesión a pesar de haber reagendado dicha instancia en varias oportunidades.
2022-06-02 10:13:00	Puerto varas	33	1	99		0	99	99	0	1	2	Completado	proceso concluido satisfactoriamente
2022-06-02 12:54:00	Serena	52		99		99	99	99	0	0	2	Completado	Usuaria termina proceso de atención
2022-06-02 12:19:00	Quilpue	25	2	0	sertralina	0	3	1	0	0	2	99
2022-06-02 20:29:00	Punta arenas	47		99		99	99	99	0	0	2	Incontactable	Usuaria no logra ser contactada
2022-06-02 16:43:00	Rancagua	36	4	0	Zoplicona	0	2	1	0	0	2	99
2022-06-02 16:35:00	Constitución	20		99		99	99	99	0	0	2	Incontactable	usuaria no logra ser contactada
2022-06-02 20:53:00	Chiguayante	29	3	99		99	99	99	0	0	2	Incompleto	Usuaria hospitalizada hasta el nacimiento del bebé por orden de tribunal debido a embarazo no controlado y consumo de drogas; se intenta coordinar atenciones, sin embargo su estadía en el hospital dificulta la comunicación ya que la usuaria no cuenta con un espacio de privacidad.
2022-06-02 16:08:00	San Antonio	39		99		99	99	99	0	0	2	No aplica	La ayuda no era para ella, sino para su hija. Se elimina y se le pide que sea su hija quien se inscriba en el formulario.
2022-06-03 09:15:00	Arica	38	2	1	No	0	2	1	0	1	2	Completado	Profesional termina proceso con su usuaria.
2022-06-03 13:41:00	Santiago	45		99		99	99	99	0	0	2	Incontactable	Usuaria no es contactada a pesar que profesional insistió en contactarla
2022-06-03 14:07:00	Santiago	24		99		99	99	99	0	1	2	Incontactable	usuaria no se contacta con la profesional a pesar de los intentos de ella por contactarla.
2022-06-03 15:07:00	Temuco	32		99		99	99	99	0	0	2	Incontactable	Usuaria no se contacta con la profesional a pesar de los intentos por contactarla.
2022-06-03 19:15:00	Santa Cruz	43	Sí, dos	1	No	0	2	0	0	1	2	99
2022-06-03 16:24:00	Concepción	48		99		99	99	99	0	0	2	Incontactable	Usuaria no responde al contacto por medio de los datos entregados
2022-06-03 18:23:00	Mejillones antofagasta	30	4	0	no	0	2	1	0	0	2	Incompleto	al momento de coordinar tercera sesión la usuaria indica tener problemas de tiempo para llevar a cabo las atenciones.
2022-06-03 20:18:00	Comcepcion	35		99		99	99	99	0	0	2	Incompleto	Usuaria se encuentra en postoperatorio, pide que la contacten más adelante. Se le deja indicación de completar nuevo formulario de atención cuando se sienta en condiciones de participar de la atención.
2022-06-03 20:33:00	Rancagua	38		99		99	99	99	0	0	2	Cancelada	Usuaria manifiesta no querer continuar con el proceso de atención.
2022-06-03 23:21:00	Villa alemana	50		99		99	99	99	0	0	2	No aplica	No registra atenciones
2022-06-04 01:46:00	Santiago	34		99		99	99	99	0	0	2	Incontactable	Usuaria no logra ser contactada
2022-06-04 13:51:00	Coyhaique	25		99		99	99	99	0	0	2	Cancelada	Usuaria reagendar en una oportunidad por motivos laborales y ahora desea descontinuar la atención debido a horarios de trabajo poco compatibles con un proceso psicológico
2022-06-04 14:32:00	Santiago	29		99		99	99	99	0	0	2	Incontactable	derivada el 05/06, no contactada y no registra atenciones
2022-06-03 22:01:00	La serena	55		99		99	99	99	0	0	2	Incontactable	No se logra establecer contacto con usuaria por medio de los datos entregados.
2022-06-04 15:07:00	Quilpue	38	1	99		0	99	99	0	0	2	Completado	Usuaria acude a la fundación por un motivo especifico, el cual se logra responder en la primera sesión
2022-06-04 17:46:00	Puerto Montt	27	1	1	no	0	3	1	0	0	2	Cancelada	Usuaria rechaza la continuidad del proceso.
2022-06-04 18:09:00	Valparaiso	30	no	1	eutirox, para la tiroides	0	4	1	0	1	2	99
2022-06-04 20:49:00	Antofagasta	32	1	0	no	1	3	0	0	1	2	99
2022-06-04 09:22:00	Rancagua	35		99		99	99	99	0	0	2	Incompleto	derivada el 05/06, contactada, no registra atenciones
2022-06-04 22:04:00	Santiago	40	2	0	melatotina	0	4	1	0	1	2	99
2022-06-04 10:13:00	Valdivia	22		99		99	99	99	0	0	2	No aplica	Nunca se concretó una sesión. No mostró interés.
2022-06-04 00:59:00	Temuco	36		99		99	99	99	0	0	2	Abandonado	Cierre por no acudir a sesiones reiteradamente sin dar explicaciones. Abandono del proceso desde el inicio.
2022-06-05 21:13:00	Curico	30	no	1	no	1	3	0	0	0	2	Abandonada	usuaria deserta del proceso
2022-06-04 23:34:00	Rancagua	26		99		99	99	99	0	0	2	Completado	Proceso finalizado 4 sesiones
2022-06-04 11:35:00	Santiago	30	1	1	no	0	99	0	0	0	2	Completado	Cierre por haber alcanzado los objetivos terapéuticos en sus 4 sesiones.
2022-06-06 14:04:00	San Antonio	23	no	0	Sí, escitalopram, clonazepam, risperidona	0	4	1	0	0	2	Cancelada	Abortó proceso sin explicaciones.
2022-06-06 16:03:00	Stgo	41	si	1	No	0	2	1	0	0	2	Completado	Proceso finalizado satisfactoriamente.
2022-06-04 00:05:00	Viña del mar	43		99		99	99	99	0	1	2	Incontactable	Usuaria no contesta llamadas ni mensajes
2022-06-05 19:00:00	Serena	32		99		99	99	99	0	0	2	Incompleto	derivada el 07/06, contactada, no registra atenciones
2022-06-06 16:02:00	Punta arenas	41		99		0	4	1	0	1	2	Completado	Proceso concluído meses atrás.
2022-06-06 19:02:00	quilpué	54		99		99	99	99	0	0	2	Incontactable	No se pudo establecer contacto con la usuaria.
2022-06-05 22:56:00	Los angeles	38		99		99	99	99	0	1	2	Incontactable	No se puede reestablecer contacto con la usuaria.
2022-06-05 20:31:00	La serena	33		99		99	99	99	0	1	2	Completado	Proceso finalizado hace un tiempo. Se volvió reabrió por consulta al área social. Se comunica con el supervisor a cargo y la derivamos al 1455 para conectar con redes de apoyo que puedan servirle para surgir económicamente.
2022-06-05 23:04:00	Valparaíso	44	Sí	1	De forma esporádica consume zopiclona y sertralina.	1	99	1	0	0	2	Cancelada	Usuaria refiere no poder continuar con sus sesiones, debido a que tiene problemas para poder conectarse.Se decide en conjunto con la usuaria cerra su caso.
2022-06-05 08:07:00	Viňa del mar	37		99		99	99	99	0	0	2	Incontactable	Usuaria no contesta a llamadas de la profesional asignada, se deja mensaje en su wsp de necesitar atención se debe inscribir nuevamente.RZV.
2022-06-05 08:59:00	Santiago	47	2	1	Zopiclona y fluoxetina	0	2	0	0	0	2	99
2022-06-05 11:03:00	Valdivia	33	2	1	Sentís fertenmina y un medicamento para la tiroide	0	2	1	0	1	2	99
2022-06-05 23:24:00	Osorno	29	2 hijos	1		1	4	0	0	0	2	Incontactable	Usuaria no contesta llamadas del profesional a pesar de insistir toda la semana, se decide cerrar el caso
2022-06-06 13:22:00	Copiapo	38		99		99	99	99	0	0	2	Incontactable	Usuaria no se contacta con la profesional a pesar de los intentos de ella por conectarla.
2022-06-06 19:48:00	Copiapó	24		99		99	99	99	0	0	2	Incontactable	Usuaria no se contacta con la profesional a pesar de dejarle varios mensajes.
2022-06-06 08:51:00	Calama18	47		99		99	99	99	0	0	2	Incontactable	Paciente no responde a las llamadas para contacto
2022-06-06 21:04:00	Santiago	45		99		99	99	99	0	1	2	Completado	Profesional realiza todas las sesiones.
2022-06-06 09:16:00	Santiago	36	1	0		0	99	0	0	0	2	Completado	Proceso culminado satisfactoriamente.
2022-06-06 10:01:00	Paine	27	1	1		0	99	99	0	1	2	Cancelada	usuaria desiste de las atenciones.
2022-06-06 12:14:00	Santiago	40		99		99	99	99	0	0	2	Incontactable	derivada el 08/06, no contactada, no registra atenciones
2022-06-06 12:49:00	Talca	43	26	1		1	2	99	0	1	2	Incontactable	Profesional no logra contactar a usuaria para las sesiones siguientes a pesar de haberlo intentado en varias ocasiones.
2022-06-07 01:07:00	Santiagotarde	52	5	99		99	2	1	0	0	2	Incontactable	Usuaria no contesta luego de dos semanas.
2022-06-07 16:39:00	Santiago	45	2	0		0	99	99	0	1	2	Cancelada	Usuaria no requerirá mas sesiones ya que señala haber encontrado asistencia particular.
2022-06-07 23:47:00	Santiago	33	1	0		1	99	0	0	1	2	Completado	Profesional termina proceso con su usuaria.
2022-06-08 16:59:00	Santiago	34		99		99	99	99	0	0	2	99
2022-06-08 23:07:00	Santiago	31		99		99	99	99	0	0	2	Cancelada	Usuaria desiste del proceso de atención
2022-06-09 18:17:00	Chillan	32		99		99	99	99	0	0	2	Cancelada	Usuaria desiste de las atenciones por optar a la atención particular por fuera de la fundación
2022-06-11 16:44:00	Concepcion	41	3	1	No aplica	0	2	1	0	0	2	Sin información	no registra sesiones realizadas
2022-06-10 17:03:00	Viña del mar	19		99		99	99	99	0	0	2	Incompleto	Usuaria no se conecta a segunda sesión y no vuelve a contestar a voluntaria
2022-06-10 22:35:00	valparaiso	43		99		0	3	99	0	0	2	No aplica	Usuaria derivada para atención psicológica externa a la fundación
2022-06-14 13:13:00	Osorno	37		99		99	99	99	0	1	2	Completado	Profesional realiza todas sus sesiones
2022-06-14 16:13:00	Valparaiso	31		99		99	99	99	0	0	2	Incontactable	Profesional no logra contactar a la usuaria a pesar de varios intentos durante dos semanas.Se decide en conjunto cerra el caso.
2022-06-14 19:00:00	El monte	30	Isidora 2 , Vicente 9	1	no	0	4	1	0	0	2	Completado	Se completan todas las sesiones
2022-06-15 09:31:00	Santiago	36		99		99	99	99	0	0	2	Incompleto	derivada el 17/06, contactada, no registra atenciones
2022-06-16 15:00:00	Santiago de chile.	34	3	0		1	99	0	0	1	2	Incontactable	usuaria no contesta.
2022-06-14 11:23:00	Río Bueno	32	4	1	no	0	1	1	0	0	2	Completado	Profesional termina proceso con su usuaria.
2022-06-18 20:08:00	Valaparaiso	26	No tiene	0	Toma metformina de 850, Eutirox 50mg, Clotiazepam de 100mg.	1	3	1	0	1	2	Completado	Proceso finalizado satisfactoriamente por la Profesional.SE incluyo encuesta de satisfacción.
2022-06-20 18:11:00	Santiago	50	6	1	sí Tramadol, Paracetamol, Relajante muscular	0	2	0	0	1	2	No aplica	Usuaria solo requiere asistencia judicial y económica.Se cierra proceso
2022-06-22 20:47:00	Concepciòn	35		99		99	99	99	0	0	2	Cancelada	Usuaria decide desistir del proceso, se dejan los canales abiertos con posibilidad de requerir nuevamente apoyo.
2022-06-25 16:49:00	Santiago9	54	4	0	sertralina, melipas	1	2	1	0	1	2	Completado	Profesional termina proceso con usuaria.
2022-06-28 18:04:00	Valparaíso	26		99		99	99	99	0	0	2	99
2022-06-29 13:41:00	Valparaiso	46		99		99	99	99	0	0	2	Incontactable	Profesional no logra contacto con la usuaria, ya que no contesta a las llamadas, se decide cerrar el caso.
2022-06-30 10:55:00	viña del mar	35	si	1	no	0	3	1	0	0	2	Incontactable	Usuaria no contesta a pesar de que la profesional insiste, luego de varios intentos se decide cerra el caso.
2022-07-01 15:30:00	Puerto Montt	31	2	1	no	0	3	1	0	1	2	Completado	Se da por finalizado el proceso
2022-07-04 14:53:00	Valparaiso	31	1	1	No	0	2	1	0	0	2	Completado	Profesional da termino de 4 sesiones con su usuaria.
2022-07-04 16:33:00	Villa alemana	33		99		99	99	99	0	0	2	Incompleto	Usuaria refiere estar con un proceso psicoterapia aun no finalizado.
2022-07-04 18:05:00	Santiago	40		99		99	99	99	0	1	2	99
2022-07-04 20:57:00	Santiago	35		99		99	99	99	0	0	2	Incontactable	derivada el 05/07, no contactada, no registra atenciones
2022-07-04 21:16:00	Aric	35	3	99		1	99	99	0	0	2	Incontactable	Luego de varios intentos no se logra contacto, se informa a supervisora para cerrar ficha.
2022-07-05 07:51:00	Rancagua	47	2	1	Nada	0	3	1	0	0	2	Completado	Profesional logra realizar todas las sesiones con la usuaria.Se envía encuesta.
2022-07-05 10:45:00	Santiago	46		99		99	99	99	0	0	2	Incontactable	Usuaria no continua proceso, ya que no contesta las llamadas de profesional.
2022-07-05 20:28:00	Santiago	32		99		99	99	99	0	0	2	No aplica	Usuaria ya está siendo atendida por otra fundación
2022-07-05 15:20:00	Puerto mott	44		99		99	99	99	0	0	2	99
2022-07-05 17:34:00	Santiago	26	1	1	no	0	3	1	0	1	2	Incompleto	se llevan a cabo sólo dos sesiones, sin poder establecer contacto posterior con la usuaria
2022-07-06 11:58:00	Santiago	35	2 hijas (1 año y 3 años)	0		0	4	1	0	1	2	Abandonado	Usuaria abandona proceso
2022-07-05 11:54:00	Santiago	41		99		99	99	99	0	0	2	Incontactable	Usuaria no logra ser contactada para reagendar primera sesión.
2022-07-06 13:39:00	Temuco	36	2	1	no	0	2	0	0	0	2	Completado	Se concluye proceso exitosamente
2022-07-06 15:33:00	Villa Alemana	47	3	0	no	0	3	1	0	1	2	99
2022-07-06 16:01:00	facunaojeda@gmail.com	31		99		99	99	99	0	0	2	Incompleto	Usuaria no se presenta en varias oportunidades a las sesiones fijadas por la voluntaria
2022-07-06 17:35:00	Coquimbo	44	4	0	Loratadina	0	2	1	0	0	2	Completado	Usuaria completa proceso de atención psicológica
2022-07-06 14:22:00	Valparaíso	32	No tiene hijos.	1		0	3	1	0	0	2	Completado	Usuaria completa proceso de atención
2022-07-06 12:25:00	Valparaiso	30		99	si	99	99	99	0	1	2	99
2022-07-05 12:44:00	Santiago	46	si, 3	0	si, fluoxtina, atenolol, enalapril y metformina	0	2	1	0	1	2	Incontactable	usuaria no contesta las llamadas.
2022-07-05 22:44:00	Puerto Montt	27	0	1	No	0	99	1	0	0	2	Completado	Profesional da termino al proceso de 4 sesiones con su usuaria.
2022-07-07 17:54:00	Quilicura	50		99		99	99	99	0	0	2	Incompleto	Usuaria es contactada en 3 oportunidades y no asiste a sesión programada. La voluntaria pierde contacto con la usuaria.
2022-07-07 21:23:00	Santiago	55		99		99	99	99	0	0	2	Incontactable	Usuaria mantiene celular apagado por más de 7 días, voluntaria no logra comunicación.
2022-07-08 17:49:00	Santiago	58		99		99	99	99	0	0	2	Cancelada	Usuaria cierra el proceso de atención debido a que ya no encuentra necesaria la atención
2022-07-09 13:03:00	Santiago	51		99		99	99	99	0	0	2	Incontactable	Usuaria no logra ser contactada por la voluntaria
2022-07-09 20:15:00	Santiago	51	1	1	no	0	99	1	0	0	2	99
2022-07-09 23:22:00	Santiago	34	1	0	Clonazepam	0	2	1	0	0	2	Completado	Usuaria completa su proceso de atención
2022-07-12 12:13:00	Osorno	49	2	1	No	1	99	1	0	0	2	Completado	Profesional realiza todas las sesiones con su usuaria.
2022-07-13 15:54:00	Santiago	55	3 (18 15 13 años)	1	sentralina y olzaplina	0	2	1	0	0	2	Completado	Profesional realiza las 4 sesiones con su usuaria.
2022-07-13 01:17:00	Santiago	51		99		99	99	99	0	0	2	Cancelada	Usuaria refiere no estar preparada para iniciar proceso, se decide cerra caso.
2022-07-11 17:54:00	Viña del mar	38		99		99	99	99	0	0	2	Incontactable	Usuaria no contesta llamados ni mensajes
2022-07-12 19:19:00	Quilicura	50		99		99	99	99	0	0	2	Incompleto	usuaria está siendo atendida con fecha 12 de julio por ps. Soledad Rivas, al parecer se inscribió 2 veces.
2022-07-08 21:32:00	Chile	49	5 hijos/as	0	No	1	99	1	0	0	2	Incompleto	Usuaria reiteradamente no asiste a las sesiones programadas por la voluntaria
2022-07-14 00:44:00	Villa alemana	43		99		99	99	99	0	0	2	Incontactable	Usuaria no logra ser contactada
2022-07-08 22:51:00	Antofagasta	46		99		99	99	99	1	1	2	Incompleto	usuaria no completa proceso de atención
2022-07-14 19:32:00	Santiago	24		99		99	99	99	0	0	2	No aplica	Usuaria no puede seguir con atenciones debido a su trabajo
2022-07-14 16:22:00	San bernardo	30	2	1	no	0	3	1	0	0	2	Incompleto	Falta de tiempo y seguirá con un psicólogo de su cesfam
2022-07-17 23:51:00	Copiapo	35		99		99	99	99	0	0	2	Incontactable	No se logra conectar a la usuaria previo intentos por llamada y correo electrónico.Se cierra ficha.
2022-07-18 17:28:00	Santiago	22		99		99	99	99	0	0	2	No aplica	Usuaria se contacta e indica haber conseguido atención particular, no alcanza a iniciar proceso con nosotros.
2022-07-19 22:06:00	Santiago	22		99		99	99	99	0	0	2	Completado	usuaria encuentra sesiones en la red.se cierra caso
2022-07-19 17:50:00	Valparaiso	34	1	1	no	0	99	1	0	1	2	Completado	Término de proceso
2022-07-19 11:05:00	Melipilla	34	2	0	no	0	2	0	0	0	2	Incompleto	Usuaria no vuelve a contestar a agendamiento de segunda sesión
2022-07-20 11:50:00	puerto varas	30	1	1		0	4	1	0	0	2	Completado	Usuaria completa proceso de atención
2022-07-18 18:40:00	Villa alemana	44	2	1	Si (Tto bi y tto esquizotípico)	0	3	0	0	0	1	99
2022-07-23 10:39:00	Santiago, Chile	20		99		99	99	99	0	0	2	Incontactable	Usuaria no logra ser contactada después de la segunda sesión. Teléfono, Whatsapp y correo sin respuesta.
2022-07-23 10:50:00	Santiago	20	1	1	No	0	2	1	0	0	2	Incompleto	Usuaria aplaza en reiteradas ocasiones segunda sesión.
2022-07-25 11:37:00	Rancagua	53	Dos hijas	1	Losartan, furosemida y levotiroxina	0	2	1	0	1	2	Completado	atención ps y asesoría área legal concluye exitosamente
2022-07-26 11:36:00	Santiago	56	5	99	Sí, Antidepresivo	1	2	1	0	0	2	99
2022-07-27 21:41:00	Santiago	26	1 hijo y un embarazo de 15 semanas	0	Solamente vitaminas por su embarazo	1	4	1	0	1	2	Completado	usuaria completa proceso de atención
2022-07-28 12:11:00	Viña del Mar	37	3	1	transberri / riñon	0	3	1	0	0	2	Incontactable	No se pudo seguir estableciendo contacto con la usuaria.
2022-07-28 15:53:00	Santiago	29	1	1	no	0	2	1	0	0	2	Completado	Se dio de alta al completar el proceso con la usuaria.
2022-08-01 10:53:00	Rio negro	28	1	1	solo para dormir, cuando no puede	0	4	1	0	0	2	Incontactable	Usuaria deja de contestar mensajes y no logran termina las sesiones
2022-07-30 01:09:00	Santiago	49	1	1	No	0	4	1	0	0	2	Incontactable	Se cierra caso ya que usuaria no responde a comunicación de la profesional.RZV.
2022-08-02 09:56:00	Valparaiso	24	Si	1	No	1	3	1	0	0	2	Completado	Término del proceso.
2022-08-02 19:36:00	Viña del Mar	48		99		99	99	99	0	0	2	Error	Error en derivacion
2022-08-05 11:31:00	Santiago	48	3	99	Venlafaxina	99	99	99	0	0	2	Completado	Profesional da termino a proceso con sus 4 sesiones.
2022-08-04 00:42:00	Los angeles	41		99		99	99	99	0	0	2	Incontactable	No se logró comunicar con la usuaria. Esta tampoco se mantuvo en contacto ni buscó ayuda con la psicóloga a cargo.Se cierra la ficha.
2022-08-06 00:05:00	Santiago	25	1	1	no	0	99	0	0	0	2	Completado	Se termina el proceso por la fundación.Queda con terapia particular con la psicóloga.
2022-08-08 10:26:00	Santiago	37	2	1	zopiclona, fluoxetina	0	4	1	0	1	2	99
2022-08-08 12:00:00	Valparaiso	29	Alexander (10), Javiera (9), Luz (3) y Pascal (1)	1	No	0	1	1	0	0	2	Incompleto	No llegó a concretarse la cuarta sesión a pesar de la búsqueda activa para agendarla y coordinarla con la usuaria.
2022-08-08 18:04:00	Santiago	46		99		99	99	99	0	0	2	Incompleto	No se pudo realizar ninguna sesión. Se le dieron tres oportunidades. Se cierra por falta de responsabilidad.
2022-08-09 08:26:00	Viña del mar	47		99		99	99	99	0	0	2	99
2022-08-09 15:30:00	Rancagua	23	No	0	Risperidona en caso de crisis de colon irritable	0	2	1	0	0	2	Completado	concluye proceso
2022-08-10 19:17:00	Santiago	38	3	1	no	0	3	1	0	0	2	Completado	Profesional da termino a proceso con su usuaria.
2022-08-10 21:14:00	Rancagua	19		99		1	99	99	0	0	2	Completado	Proceso cocluído satisfactoriamente
2022-08-11 09:00:00	Santiago	44	2	1		0	4	0	0	0	2	No aplica	no registra sesiones realizadas
2022-08-12 21:17:00	Valparaiso	35	1	0	No	0	2	1	0	0	2	Completado	proceso concluido satisfactoriamente
2022-08-13 10:18:00	Viña del mar	24		99		99	99	99	0	0	2	Incompleto	No se conectó a tres sesiones programadas con la voluntaria.Se cierra la ficha.
2022-08-14 10:05:00	Viña	55		99		99	99	99	0	0	2	Incontactable	No se pudo establecer contacto, la psicóloga a cargo pasa a ser inactiva.
2022-08-15 19:46:00	Valparaiso	37	no	1	no	0	4	1	0	0	2	Completado	proceso concluído satisfactoriamente
2022-08-13 18:52:00	Santiago	48	0	1	Tirosol - Hipertiroidismo	0	2	1	0	0	2	Completado	Concluye proceso satisfactoriamente
2022-08-17 14:23:00	Santiago	26	2	1	quetiapina, lamotrigina, aripiprazol y brupopion	0	2	1	0	1	2	Completado	Profesional da termino a sus 4 sesiones.
2022-08-16 19:10:00	Rancagua	42		99		99	99	99	0	0	2	Incontactable	Usuaria con diagnóstico de depresión y esquizofenia, se intenta contactar para indicar que no podemos atender su caso; sin embargo, no se logra establecer contacto ni por llamada ni por mensajes.
2022-08-17 17:30:00	Villa alemana	30	Una hija de 6 meses	1	Sertralina (2) y Sulpilan (Lactancia Materna)	0	99	1	0	0	2	Completado	Usuaria completa proceso de atención
2022-08-17 22:45:00	Viňa del mar	37		99		99	99	99	0	0	2	Incompleto	Usuaria contesta dos veces el formulario
2022-08-18 11:17:00	Villa alemana	39	1	0	No	0	2	1	0	1	2	99
2022-08-18 13:21:00	Temuco	40	1 hijo de 17 años	0	Losartan, Eutirox.	0	4	1	0	0	2	99
2022-08-18 22:10:00	Valparaíso	49		99		99	99	99	0	0	2	Incompleto	primera y ùnica seisòn 14/09 no registra sesiones posteriores.
2022-08-19 17:35:00	Cartagena	24		99		99	99	99	0	0	2	99
2022-08-20 11:12:00	Santiago	25		99		99	99	99	0	0	2	Incontactable	Usuaria no contesta las llamadas de profesional a pesar que se ha insistido en ello.
2022-08-20 00:36:00	Santiago	33	2	99		0	99	99	0	0	2	Completado	Proceso concluído satisfactoriamente
2022-08-19 18:29:00	Antofagasta	36		99		99	99	99	0	0	2	Incontactable	Usuaria no contesta llamadas.
2022-08-20 20:42:00	Mincha	42		99		99	99	99	0	0	2	Incontactable	No se pudo retomar contacto después de reiterados intentos.Se cierra la ficha.
2022-08-21 18:21:00	Viña del mar	45		99		99	99	99	0	0	2	Incompleto	Solo se pudo realizar primer contacto, luego de eso usuaria no continúa ni asiste a las sesiones.
2022-08-21 20:51:00	Quilpué	51	3	1	no	0	4	1	0	0	2	99
2022-08-22 18:50:00	Calama	30	Si, 1	1	no	0	2	1	0	0	2	Incontactable	Se cierra caso ya que usuaria no contesta comunicación de la profesional.RZV.
2022-08-22 23:38:00	Santiago	37	1	99		99	99	99	0	1	2	99
2022-08-23 01:06:00	Ovalle	28		99		99	99	99	0	0	2	No aplica	Contexto no acorde con la Fundación, Profesional contacta a la usuaria y se le explica el lineamiento quien lo entiende y agradece la instancia.Profesional que contacta a la usuaria Maori Cortes.
2022-08-23 02:41:00	Antofagasta	29	Sí. Uno	1	no	0	4	0	0	0	2	Completado	Finaliza proceso
2022-08-23 07:46:00	Santiago chile	32		99		99	99	99	0	0	2	Incompleto	pendiente de atenciòn desde agosto, voluntaria se retira en octubre de voluntariado, sin llevar a cabo atenciones.
2022-08-23 00:23:00	Cartagena	34		99		99	99	99	0	1	2	Cancelada	Se cierra ficha por renuncia voluntaria, debido a lo avanzado del proceso y a la cantidad de semanas que han transcurrido desde la última atención no se considera pertinente rederivar
2022-08-23 07:48:00	Valpo	48	1	1	Si	0	2	1	0	1	2	99
2022-08-23 07:42:00	Santiago	47		99		99	99	99	0	0	2	Incompleto	voluntaria solicita pausa y no realiza atenciones a usuaria, debido al tiempo que la usuaria lleva en espera, no se considera pertinente rederivar a nueva voluntaria, pendiente de atención desde 3l 23 de agosto
2022-08-22 20:52:00	Quillota	48		99		99	99	99	0	0	2	Completado	Proceso concluído satisfactoriamente
2022-08-22 21:52:00	Viňa	37	2	1	Sertralina (no los toma)	1	2	0	0	1	2	Completado	Usuaria completa proceso de atención
2022-08-22 11:52:00	Santiago	28	3 hijas (10-7-4)	1		0	99	1	0	1	2	No aplica	voluntaria ya no pertenece a la fundaciòn, proceso no concluìdo y devido al tiempo que ha transcurrido no se puede rederivar
2022-08-23 13:20:00	Santiago	44		99		99	99	99	0	0	2	Incontactable	No se logra concretar el contacto con la usuaria
2022-08-23 13:00:00	maipú	26	No	0		0	4	99	0	0	2	Completado	proceso concluido satisfactoriamente
2022-08-23 14:48:00	Santiago de Chile	35	3	99		99	99	99	0	0	2	Incontactable	Usuaria deserta del proceso, no contesta mensajes
2022-08-23 14:34:00	Santiago	30		99		99	99	99	0	0	2	Incontactable	Usuaria no responde mensajes
2022-08-23 15:02:00	Santiago	19		99		99	99	99	0	0	2	Incontactable	No se logra contacto con usuaria debido a error de datos entregados por ella
2022-08-23 13:19:00	Temuco	28		99		99	99	99	0	0	2	Incompleto	Usuaria no logra concretar primera sesión con voluntaria en 3 oportunidades
2022-08-23 15:19:00	Santiago	52	3	1	no	1	2	0	0	0	2	99
2022-08-23 15:14:00	Arica	25	sin hijos	0		1	99	99	0	0	2	Incontactable	usuaria no logra ser contactada después de 1era sesión
2022-08-23 15:36:00	Santiago	32	4	1	no	0	2	1	0	1	2	Incontactable	Voluntaria intenta en reiteradas ocasiones contactar a usuaria sin poder concretar.
2022-08-23 17:05:00	Santiago	23		99		99	99	99	0	0	2	No aplica	Ficha antigua sin gestión
2022-08-23 09:34:00	Peumo	30		99		99	99	99	0	0	2	Incontactable	Usuaria no contesta celular.
2022-08-23 12:05:00	Santiago	41	6	0	Ciclobenzaprina (fibromialgia)	1	99	0	0	1	2	Completado	usuaria completa proceso de atención
2022-08-23 11:18:00	Viña	60	2	1	Sí	1	2	0	0	0	2	Incompleto	Usuaria no asiste a sesiones en reiteradas ocasiones
2022-08-23 19:01:00	Rancagua	29		99		99	99	99	0	1	2	99
2022-08-23 21:28:00	Santiago	32	1 hija Emilia	0	No	0	4	1	0	1	2	99
2022-08-23 22:41:00	Bio bio	36		99		99	99	99	0	0	2	Incontactable	No se logra contacto con la usuaria
2022-08-24 15:30:00	Santiago	42	2	1	no	1	3	0	0	1	2	Completado	Usuaria completa proceso de atención psicológica
2022-08-24 13:23:00	Isla de Pascua	36	no	0	no	0	3	1	0	0	2	Incompleto	Usuaria no asiste a reiterados reagendamientos de segunda sesión
2022-08-23 08:44:00	Valpo	47	2	1	fluoxitina y zoplicona	0	3	1	0	0	2	Completado	Se seguirá atendiendo con psicólogo del hospital.Se cierra el caso.
2022-08-24 13:37:00	Chile san javier	44		99		99	99	99	0	0	2	Incompleto	Usuaria no asiste a reagendamientos de la sesion
2022-08-24 15:20:00	Calama	22		99		99	99	99	0	0	2	Incontactable	Nunca pudo establecerse contacto con la usuaria.
2022-08-24 01:00:00	Talcahuano	50	si,3	0	si, un inductor del sueño, sonix	0	2	1	0	0	2	Completado	Proceso concluído satisfactoriamente.
2022-08-24 21:02:00	Santiago	41		99		99	99	99	0	0	2	Incontactable	Se cierra proceso ya que usuaria no vuelve a contactarse con profesional.RZV
2022-08-24 16:41:00	Arica	40	4	1		0	99	1	0	1	2	Completado	Proceso concluído satisfactoriamente
2022-08-24 16:55:00	Coquimbo	32		1	Sí: Clonazepam (0,5mg), escitalopram, venlafaxina	1	4	1	0	0	2	Completado	finaliza proceso exitosamente
2022-08-24 17:00:00	Stgo	48	4	1	vitango para crisis de panico	99	2	0	0	0	2	Incontactable	usuaria no se conecta a reagendamiento en varias oportunidades
2022-08-24 18:44:00	Santiago	47		99		99	99	99	0	0	2	Incompleto	Usuaria no concurre a las sesiones reagendadas con psicóloga
2022-08-24 18:25:00	Valparaiso	22	1	99		99	99	99	0	0	2	Incontactable	Se decide cerra caso ya que usuaria no responde a contacto de la profesional.RZV:
2022-08-24 07:14:00	Antofagasta	23	1	0	medicamentos referidos al embarazo - antes del embarazo antidepresivos	0	2	1	1	1	2	99
2022-08-24 19:54:00	Santiago	24	2 hijas. Una de 6 años y otra de 5 meses	0	No	0	4	1	0	0	2	Completado	Usuaria completa proceso de atención
2022-08-24 19:26:00	Motril	51		99		99	99	99	0	0	2	Incontactable	No se logra contacto con la usuaria
2022-08-24 10:34:00	Salamanca	22		99		99	99	99	0	0	2	Incontactable	No se logra contacto con usuaria
2022-08-24 10:37:00	Santiago	25	no	1	no	0	4	1	0	0	2	Incompleto	Inasistencia a las últimas sesiones. Se intenta reagendar sin éxito. Se cierra la ficha.
2022-08-24 10:53:00	Arica	34		99		99	99	99	0	0	2	Incontactable	usuaria no logra ser contactada
2022-09-01 21:18:00	Santiago	24	0	0		0	4	1	0	0	2	Completado	concluye proceso
2022-08-24 19:16:00	Valparaíso	31	0	0	no	0	2	1	0	0	2	Completado	Profesional da termino a las 4 sesiones con su usuaria.RZV
2022-08-25 02:24:00	Maipu	33	2	0	No	0	99	1	0	1	2	Completado	Profesional realiza todas las sesiones con su usuaria.RZV.
2022-08-25 17:29:00	Los Andes	31		99		99	99	99	0	1	2	99
2022-09-01 13:41:00	Santiago	36	1 de 12 años	0	no	1	2	1	1	0	2	Completado	Se cierra por cumplimimiento de las sesiones
2022-08-24 00:19:00	Santiago	33	0	1	no	0	4	1	0	0	2	99
2022-08-24 11:21:00	Santiago	37	2 (19 y 4)	99		0	99	99	1	1	2	Completado	proceso concluído satisfactoriamente, sólo requería atención área social
2022-08-29 14:54:00	Santiago	28	2	1	no	0	4	1	0	0	2	99
2022-08-27 22:01:00	Valparaiso	53	4 hijos, un niño menor edad 12 años	99	Hipertensión	99	99	99	0	0	2	Incompleto	Usuaria registra sólo 2 atenciones, voluntaria comenta cambios de horarios frecuentes en las sesiones e imposibilidad para concretar 3era sesión.
2022-08-29 14:16:00	Quilpué	22	2 hijos 20 y 33	1	NO	0	2	1	0	1	2	99	x
2022-08-30 11:14:00	Santiago	52	2 hijos 20 y 33	0	no	0	3	1	0	1	2	99
2022-08-25 20:23:00	Canela	42	no	0	no	0	2	1	0	0	2	99
2022-08-26 01:05:00	Coronel	35		99		99	99	99	0	0	2	Incontactable	No se pudo establecer contacto.
2022-08-28 12:41:00	Santiago	41	2	1	Tomó hace dos años clonazepam y sertralina	1	2	0	1	1	2	99
2022-08-30 23:12:00	Viña del mar	32		99		99	99	99	0	0	2	Incontactable	No se logra el contacto con la usuaria
2022-08-25 21:31:00	Valdivia	23		99		99	99	99	0	0	2	Incontactable	No se logra generar contacto
2022-08-29 14:59:00	Puerto montt	49		99		99	99	99	0	0	2	Incontactable	No se logra contacto con usuaria
2022-08-25 15:58:00	Santiago	44		99		99	99	99	0	0	2	Cancelada	voluntaria ya no pertenece a la fundaciòn, se cierra ficha por tiempo excesivo de espera para usuaria.
2022-08-26 21:11:00	Macul	38		99		99	99	99	0	0	2	Incontactable	Voluntaria no logra contacto con la usuaria, luego de varios intentos solicita cerrar ficha
2022-08-29 13:58:00	Valparaíso	30	2	1	Sí, sertralina, 1 al día	0	99	1	0	0	2	99
2022-08-29 10:06:00	Valparaiso	38	2 hijos ( hija de 22 y otra de 6 )	0	no nada	0	4	0	0	0	2	Incontactable	Se cierra proceso ya que usuaria no responde a comunicación de profesional.RZV
2022-08-30 13:26:00	Concepcion	57	1	1	no	0	3	1	0	0	2	Cancelada	Se cierra proceso ya que usuaria manifiesta no querer continuar.RZV
2022-08-31 15:47:00	Valparaíso	40	3	1	Elontril y Rize	0	3	1	0	1	2	Incontactable	Usuaria no contesta a profesional, se decide cerrar ficha.RZV.
2022-08-31 23:28:00	Puente alto	34	2	1	no	0	2	0	0	0	2	Completado	Usuaria completa proceso de atención
2022-08-25 19:33:00	Copiapó	25	0	1	No	0	2	1	0	0	2	Completado	Finaliza proceso.
2022-08-30 15:39:00	Rancagua	32	2	0	No	0	2	1	0	0	2	Completado	proceso concluido satisfactoriamente
2022-08-29 13:59:00	Villa alemana	44	2	1	No	0	4	1	0	1	2	Completado	Profesional termina sus cuatro sesiones con usuaria.RZV
2022-09-05 01:00:00	Viña del mar	23		99		99	99	99	1	1	2	Completado	proceso finalizado con éxito, usuaria sólo requería atención área social.
2022-08-28 22:43:00	Valparaíso	39	2	1	si	0	3	1	0	0	2	99
2022-08-25 13:27:00	El bosque	34	7	1	no	1	99	1	0	0	2	99
2022-09-09 12:51:00	La serena	26	No	0		0	4	1	0	0	2	Incontactable	Se cierra caso ya que usuaria no contesta a llamadas de la profesional.RZV.
2022-09-20 16:15:00	santiago	39	1	1		0	4	1	1	1	2	99
2022-09-05 10:34:00	Puerto Montt	61	1 hija de 31 años	1	Si, toma Quetiapina y Eutirox	0	3	0	0	0	2	Completado	proceso concluido satisfactoriamente
2022-09-07 21:28:00	SANTIAGO	50	3	1	si, toma clonazepam 1 diario de 2mg y fluoxetina	1	99	1	0	1	2	99
2022-09-02 07:12:00	Puerto Montt	26	si, 1	1	no	0	3	1	0	0	2	Incontactable	voluntaria pierde contacto con la usuaria y no logra coordinar ni reagendar sesión pendiente, se espera un tiempo antes de cerrar ficha.
2022-09-15 08:29:00	Rancagua	21		99		99	99	99	0	0	2	Incontactable	usuaria no logra ser contactada
2022-09-26 02:19:00	Viña del mar	23	Hija de 3 años	99	No.	0	2	1	0	0	2	Desertó	usuaria deserta de la atención
2022-09-26 00:46:00	Coquimbo	43	Hijo ( 4 años)	0	Sí, toma medicamentos por tratamiento de epilepsia	0	2	1	0	1	2	Completado	Usuaria completa proceso de atención
2022-08-30 13:39:00	Santiago, Independencia	50	4	99		0	0	0	1	1	2	Incontactable	Se realiza cierre de caso, usuaria no atiende mensajes ni del área social ni del área clínica.
2022-09-11 15:57:00	Santiago	45	1	0	Sí, para hipotiroidismo y reflujo, además de psicofármacos (modafinilo y escitalopram)	0	4	0	0	1	2	Completado	proceso concluido satisfactoriamente.
2022-09-15 00:30:00	Santiago	65	3	0	vitaminas - medicamentos naturales - 1 aspirina al día	0	2	0	0	0	2	99
2022-09-17 11:15:00	Puente alto	23	si	0	no	1	3	99	0	0	2	99
2022-09-20 10:32:00	Santiago	31	1	0	Lepotiroxina para hipotiroidismo	1	2	1	0	0	2	Completado	Usuaria completa proceso de atención psicológica
2022-09-20 11:24:00	Talcahuano	48	Hija (7), Hijo (22), Hija (28)	0	Sí, Venlafaxina y Olanzapina (tratamiento psiquiátrico por diagnóstico de Trastorno ansioso depresivo)	0	4	1	0	1	2	Completado	Usuaria completa proceso de atención
2022-09-22 22:20:00	Valparaíso	37	2	1	no	1	2	0	0	0	2	Incompleto	Inasistencia a las sesiones. Se intenta dar oportunidades, pero no acata el compromiso acordado con su psicóloga.
2022-08-28 18:13:00	Viña del Mar	34	0	0	no	0	2	1	0	1	2	Completado	Usuaria completa proceso de atención
2022-08-26 22:34:00	Santiago	49		99		99	99	99	0	0	2	No aplica	No corresponde atención solicitada para tercera persona.
2022-09-27 19:59:00	Santiago	33	2 (7 - 12)	1	No	0	2	99	0	0	2	99
2022-09-12 22:59:00	Santiago	48	1	1	si, tamoxifeno	0	3	1	0	0	2	99
2022-09-16 21:54:00	Santiago	23		99		99	99	99	0	0	2	No aplica	No corresponde atención.
2022-08-25 11:42:00	Santiago	45	4	1		0	99	99	0	1	2	Incontactable	Usuaria no contesta a profesional aunque esta ha intentado contactarla en diferentes oportunidades.RZV.
2022-09-04 21:33:00	Santiago	31		99		99	99	99	0	0	2	Incontactable	TS. no logra establecer contacto con usuaria
2022-09-05 10:06:00	Temuco	72		99		99	99	99	0	0	2	Derivada	Agenda hora con una psicóloga particular externa a la fundación. Continuará su proceso ahí.Se cierra la ficha.
2022-09-09 13:35:00	Valparaiso	26		99		99	99	99	0	0	2	Incontactable	TS No logra establecer contacto con usuaria
2022-09-21 22:45:00	Valparaiso	36	2 (13 y 8)	1		0	99	1	0	1	2	99
2022-09-12 13:36:00	Talcahuano	32	2 hijos (2 y 5 años)	0	Escitalopram (Neuróloga le recetó por sintomatología ansiosa y depresiva)	0	4	1	0	1	2	Incompleto	Se cierra ficha debido a reiteradas inasistencias sin aviso de la usuaria.
2022-09-22 10:01:00	Santiago	36	2 (13 - 3)	1	No aplica	0	99	1	0	1	2	99
2022-08-26 20:46:00	Rengo	29	0	1	Ansiolítico	0	4	1	0	1	2	99
2022-09-10 16:11:00	Puerto Montt	26	1 (2 años 7 meses)	99		0	3	99	0	0	2	No aplica	ficha duplicada, usuaria está siendo atendida por otra ps. voluntaria
2022-08-23 12:20:00	Temuco	39	2 (16 - 14)	0	pregabalina - Fluoxetina	0	2	0	0	1	2	Incontactable	No se pudo establecer un contacto inicial con el área psicológica.Se cierra ficha.
2022-09-12 19:46:00	Villa alemana	28	1	1	no	0	2	1	0	0	2	99
2022-08-25 12:37:00	Santiago	33	1 (2 años)	1		0	2	1	0	0	2	99
2022-09-27 14:46:00	Viña del Mar	51	5	0	Lamictal (estabilizador del ánimo	0	3	1	1	1	2	99
2022-08-26 18:20:00	SANTIAGO	45	5	1		0	99	99	1	1	2	Incompleto	se agenda primera sesiòn para 03/12, no se logra concretar, se reagenda en 2 oportunidades màs coordinando para 10/12 en donde la usuaria tampoco se presenta ni contesta mensajes, cierre por no adherencia.
2022-10-08 14:07:00	Santiago	46	2	1	no	0	3	1	0	1	2	99
2022-10-12 21:01:00	Santiago	21	0	99		99	99	99	1	0	2	Completado	Se aplica protocolo de cierre.
2022-09-22 09:01:00	PUENTE ALTO SANTIAGO	30	2 (5 - 10)	1	no	1	2	1	0	1	2	Completado	proceso concluído satisfactoriamente
2022-10-06 15:22:00	Santiago	40	6	0	Levoterocina y Atorvastatina	0	1	1	1	1	2	99
2022-09-28 08:23:00	Talca	27	1	99		0	99	1	0	1	2	Incontactable	Se cierra caso ya que usuaria no contesta llamadas y mensajes de profesional.RZV
2022-10-07 08:21:00	Santiago	42	1 hijo de 17 años	0	No	0	2	1	0	1	2	99
2022-10-07 15:16:00	Limache	26	2 hijos, Andrés de 9 años y Martín de 3 años.	1	Omeprazol para el estómago	0	2	1	0	0	2	99
2022-10-07 08:33:00	Valparaíso	40	2	0	ninguno	0	3	1	0	0	2	99
2022-10-08 08:28:00	Santiago11	50	3	1		1	99	99	0	0	2	Cancelada	CIERRE POR ABANDONO DEL PROCESO.
2022-09-30 20:09:00	Valparaíso	46	2 hijos	1	No	0	3	1	0	0	2	Completado	usuaria completa proceso de atención
2022-10-17 18:55:00	metropolitana	31	2 (5 - 1)	0	melatonina	0	3	1	0	0	2	No aplica	Ficha antigua
2022-10-17 16:06:00	El quisco	25		99		99	99	99	1	0	2	No aplica	Se aplica protocolo de cierre por no adherencia.
2022-11-03 16:33:00	Rancagua	42	4	99		99	4	99	0	0	2	Incontactable	usuaria no logra ser contactada para segunda sesión luego de varios intentos
2022-10-20 17:13:00	Valparaiso	37	3	1	no	0	2	1	0	0	2	99
2022-10-18 19:38:00	Puente alto	30	2	0	sertralina levotiroxina risperidona	0	4	1	0	0	2	99
2022-09-28 08:56:00	Villa alemana	34	2	99	citalopram inductor sueño	0	99	99	0	1	2	99
2022-10-24 10:32:00	Labranza	32	2	0	no	1	2	1	0	1	2	99
2022-10-24 14:38:00	Temuco	46	Tres hijos/as (30, 25 y 18 años)	1	No toma medicamentos	1	3	1	0	0	2	99
2022-10-21 12:17:00	Puerto montt	48	2 (30 - 15)	1		99	99	99	0	0	2	99
2022-10-23 10:11:00	Villa alemana	32		99		99	99	99	0	0	2	Incontactable	Usuaria de vacaciones, no logra ser contactada para primera sesión
2022-10-18 14:25:00	Santiago	31	4	1	no	0	99	1	0	0	2	99
2022-11-04 12:07:00	Viña del Mar	28	1	1		0	4	99	0	1	2	Completado	Atención completa, se contacta usuaria y solicita certificado de atención.
2022-11-07 13:27:00	viña del mar	39	3	1	Sí, toma medicamentos por diagnóstico de Trastorno Depresivo mayor (actualmente en tratamiento psiquiátrico)	0	3	1	0	0	2	99
2022-11-03 11:13:00	Valparaíso	45	3	1	no	0	3	1	1	1	2	Completado	Se cumplen objetivos de acompañamiento.
2022-10-21 11:03:00	Fuera de Santiago	28	No	1	ecitalopram	0	4	1	0	0	2	99
2022-11-15 20:10:00	Santiago Maipu	61	3	0	si	0	99	1	0	0	2	Completado	proceso concluìdo satisfactoriamente, luego de haber extendido por un par de sesiones extra autorizadas por supervisiòn. CCE
2022-11-10 13:38:00	Valparaíso	42		99		99	99	99	1	0	2	Cancelada	Se aplica protocolo de cierre por voluntad de la usuaria a finalizar proceso.
2022-11-05 07:32:00	santiago	33		99		99	99	99	0	0	2	Incontactable	voluntario indica coordinar primera sesión en reiteradas ocasiones, sin embargo la usuaria no se conecta, se reagenda varias veces hasta que usuaria deja de responder los mensajes.
2022-10-27 13:33:00	Viña del Mar	41	1 (8)	1	Eutirox 50 mg - Sertralina 50 mg - Trazadona 25 mg	0	4	0	1	1	2	No aplica	cierre
2022-11-01 20:10:00	Machalí	30	2 (5 - 1)	99		0	4	1	0	0	2	Incontactable	no se logra establecer contacto con usuaria
2022-11-09 18:57:00	Peñaflor	42	2	99		99	99	99	0	0	2	Incompleto	Usuaria no asiste a las sesiones con su segunda psicóloga (Jenniffer Prado), esperando una cantidad de días prudente para evaluar alguna complicación, explicitándole que si desea volver a contactarse con la fundación deberá llenar nuevamente el formulario.
2022-11-09 11:11:00	Viña del mar	27	2 (7 - 3)	1		99	99	99	1	1	2	Incontactable	voluntaria indica no lograr establecer contacto con usuaria posterior a primera sesiòn a pesar de que insiste en reiteradas ocasiones. CCE
2022-11-20 15:17:00	Santiago	25	0	1	Lupus Cutáneo	0	4	1	0	0	2	99
2022-11-25 18:41:00	Santiago	49	Si, 3 hijos	0	Si, toma medicamentos para la tiroides, para dormir, y para su estómago	0	2	1	0	0	2	Error	Se cierra por error en SIRUS
2022-11-01 10:42:00	Illapel	46		99		99	99	99	0	0	2	Error	Ficha cerrada por error de SIRUS.
2022-11-30 13:34:00	Valparaíso	42		99		99	99	99	1	1	2	Completado	Ficha de Prueba - exitosa
2022-11-22 18:36:00	Puchuncaví	60	2 hijos. (34 y 22 años)	0	No aplica.	1	3	0	0	0	2	Error	Ficha cerrada por error de SIRUS.
2022-11-21 18:46:00	Viña del Mar	43	hijo (19a) hija (17a)	1	losartan 50mg. 1 en la mañana y 1 en la noche. Escitalopram 10mg. 1 en la mañana. Clotiazepam 10mg. Medio en la noche y en caso de que este muy ansiosa tomar la mitad.	0	3	1	0	1	2	Completado	Usuaria completa proceso de atención en 3 áreas
2022-11-23 15:48:00	Valdivia	53		99		99	99	99	0	0	2	No aplica	Su caso no es perfil por lo que se hará cierre del mismo. Agradece y finaliza llamado.
2022-11-23 17:54:00	Santiago	38	2 hijos (5 y 8 años)	0	No aplica.	0	4	1	1	0	1	Completado	Se aplica protocolo de cierre por cumplimeinto de objetivos en atencion
2022-11-23 13:16:00	Valparaiso	43	2 Hijas (12a) (14a)	1	Hipotiroidismo - Levotiroxina	0	3	1	1	1	2	Completado	Se aplica protocolo de cierre por cumplimiento de objetivos en la atención.
2022-11-25 15:44:00	Villa Alemana	52	3	0	Clonazepan, citalopram, atorvastatina	0	99	1	0	1	2	Completado	Usuaria completa proceso de atención en las tres áreas
2022-11-24 13:34:00	Curico	43	15 y 17	1	No informa	0	3	1	1	0	2	Completado	Profesional realiza 4 sesiones con usuraria y envía encuesta.RZV.
2022-11-22 09:48:00	Viña del mar	30	Hija (7a)	1	No	0	2	1	1	1	2	No adherencia	Se realiza cierre por no adherencia, se aplica protocolo de cierre.
2022-11-25 18:55:00	Los ángeles	35	Si, 4 hijos (el mayor de 17 y el menor de 4 años)	1	Ninguno	0	4	0	0	0	2	Incompleto	Se cierra proceso por no adherencia de la usuaria a las sesiones programadas y acordadas.RZV
2022-11-30 10:09:00	stgo	46	3 hijos (26) (23) y (8)	0	Zopiclona	1	2	0	0	0	2	Incompleto	Temas de horario le impiden seguir atendiéndose con la voluntaria. Es más bien porque la usuaria priorizó el trabajo que las atenciones, por lo que no podrá en este momento retomar.
2022-12-01 18:28:00	Santiago, Maipú	49	3 hijos (dos varones y una mujer)	0	Tiroides, tuvo cáncer de tiroides. Toma remedios para dormir y estar tranquila, remedio para estómago,	0	99	1	1	1	1	Completado	Se realiza cierre de ficha por cumplimiento de objetivos en la atención.
2022-11-28 12:51:00	El Peumo, La Ligua	20		99		99	99	99	0	0	2	Cancelada	Usuaria indica no desear ingreso a la fundacion.
2022-11-28 10:21:00	Santiago	49		99		99	99	99	0	0	2	No aplica	Usuaria no es perfil de la fundacion - Trabajadora Social indaga sobre la temática, entrega información y aplica protocolo de cierre.
2022-11-29 07:40:00	Quilpué	44	1 (8 años)	0	TTO	0	2	1	1	0	2	99
2022-11-29 19:24:00	Santiago	45	2 Hijas (5a) (9a)	0	No informa	0	3	1	0	1	2	Completado	Profesional realiza 4 seiones con la usuaria, cumpliendo con protocolo.RZV.
2022-11-29 17:26:00	Puerto montt	44	3 (27-18-10)	1	NO	0	1	1	0	1	2	Completado	usuaria requería ser atendida solo por el área jurídica, se le entrega orientación.
2022-12-01 19:08:00	Villa Alemana	38	3 (16-9-6)	1	No aplica	1	4	1	0	0	2	99
2022-11-30 12:43:00	Santiago	39	2 (8 y 15 años)	1	NO	0	2	1	0	0	2	Incontactable	Se aplica protocolo de cierre por no contacto con usuaria.
2022-12-04 16:13:00	Quilpue	34		99		99	99	99	0	0	2	No adherencia	Se realiza cierre por no adherencia de Usuaria al proceso.
2022-12-04 23:43:00	Talca	41		99		99	99	99	0	0	2	Cancelada	Se da cierre a formulario usuaria manifiesta que no esta segura que los servicios de la fundacion le sean de utilidad.
2022-12-04 21:49:00	Santiago	44	2 hijos (10 y 12 años).	1	Escilatropam	0	4	1	1	0	2	Completado	Se aplica protocolo de cierre.
2022-12-05 12:21:00	La Serena	48	No	1	Dienogest 2mg- Levotiroxina sodica 50mcg- Metformina clorhidrato 750mg.	0	2	1	0	1	2	Completado	Se da cierre por cumplimiento en atención.
2022-12-07 10:59:00	Puerto Montt	30	2 hijos. (14 y 7 años)	0	No aplica.	0	2	1	1	1	2	99
2022-12-05 16:20:00	Santiago	27		99		99	99	99	0	0	2	Incontactable	Usuaria no atiende a primer contacto.
2022-12-05 21:33:00	Quillota	28	3 hijos (8a, 4a,2a)	1	No Informa	0	4	1	0	1	2	Incompleto	caso presenta dificultades de comunicación con usuaria quien no responde, finalmente se logra coordinar atención, sin embargo no asiste ni con abogada ni con psicóloga
2022-12-09 17:13:00	Quilpue	35		99		99	99	99	0	0	2	No aplica	Se aplica protocolo de cierre, usuaria busca terapia de pareja. Por tanto no es perfil.
2022-12-05 17:10:00	Viña del mar	36		99		99	99	99	0	0	2	No aplica	No corresponde perfil debido a que está consultando por una tercera personas.
2022-12-09 23:47:00	san antonio	21	No tiene	0	Dependencia a Clonazepam	0	2	1	0	1	2	Incontactable	Usuaria no logra ser contactada tras varios intentos y medios de comunicación de parte de la voluntaria
2022-12-12 23:14:00	Valparaíso	29	No tiene	1	No informa	0	4	1	0	1	2	Cancelada	Usuaria desiste del proceso de acompañamiento porque encontró profesional psicóloga particular para iniciar proceso psicoterapéutico.
2022-12-16 13:51:00	Valparaíso	19	1 (3a)	0	No informa	0	4	1	1	0	2	No aplica	Se aplica protocolo de cierre por no adherencia.
2022-12-16 17:56:00	Limache	45	3 hijos 18, 15 y 10	1	No informa	1	3	0	1	1	2	Completado	Se cierra ficha por cumplimiento de atencion.
2022-12-16 09:01:00	Valparaíso	28	1 (14m)	0	No informa	1	4	1	0	1	2	99
2022-12-15 16:10:00	Santiago	37	No tiene	1	Certralina - Rice SOS	0	3	1	0	0	2	Completado	Se aplica protocolo de cierre por cumplimiento de objetivos, profesional de Ps. con inconvenientes en SIRUS motivo por lo cual no hay sesiones en plataforma.
2022-12-19 18:38:00	Mostazal	27	2 años y 7 años	0	No indica	0	4	1	1	1	2	Completado	Se realiza cierre por cumplimiento de atenciones.
2022-12-22 11:31:00	Concepción	34	1 (12a)	0	No informa	0	3	1	1	0	2	Incontactable	voluntario indica haber perdido todo contacto con usuaria, no responde mensajes de confirmaciòn sesiòn y/o posibilidad de reagendar, se insiste en varias ocasiones sin tener resultado. CCE
2022-12-23 14:38:00	Santiago	43		99		99	99	99	0	0	2	Incompleto	Se intenciona contacto en 3 días y horarios distintos, se aplica protocolo de cierre.
2022-12-21 09:32:00	Viña del mar	22		99		99	99	99	0	0	2	No aplica	Usuaria indica que no es perfil de la fundacion y requería información para incorporación laboral, se procede a cierre de formulario.
2022-12-21 10:18:00	Santiago	37	2 (7 y 12a)	1	No informa	1	4	0	1	0	2	Completado	Profesional da termino a su proceso de forma satisfactoria.RZV
2022-12-21 12:02:00	CERRO LAS DELICIAS, VALPARAÍSO	30	1 (5)a	1	Paroxetina - Quetiapina	0	3	0	0	0	2	99
2022-12-21 16:22:00	Limache	22	1 (1 a)	0	No informa	0	4	1	0	0	2	Incontactable	Voluntario Ps. intenta contactar en reiteradas ocaciones durante una semana y no logra establecer contacto.
2022-12-21 16:56:00	Santiago	28		99		99	99	99	0	0	2	Incontactable	Se intenciona contacto e tres días y horarios distintas en una llamada hay respuesta de la usuaria, sin embargo no atiende. Se aplica protocolo de cierre.
2022-12-22 12:18:00	Nueva imperial	35		99		99	99	99	0	0	2	Incontactable	Se intenciona contacto e tres días y horarios distintas sin respuesta de la usuaria, se aplica protocolo de cierre.
2022-12-22 12:26:00	Comuna Hijuelas	44	3 (24, 18 y 16a)	0	No informa	0	2	0	1	0	2	Completado	Se aplica protocolo de cierre por cumplimiento de objetivos.
2022-12-22 13:15:00	Antofagasta	27		99		99	99	99	0	0	2	Incontactable	Se intenciona contacto e tres días y horarios distintas sin respuesta de la usuaria, se aplica protocolo de cierre.
2022-12-22 14:55:00	Valdivia	45	3 (24,22 y18)	0	No indica	0	2	1	0	0	2	Incontactable	Usuria no se contacta con la Profesional a pesar de constantes instancias de contaacto por parte de Maori.RZV
2022-12-22 16:40:00	Talca	43		99		99	99	99	0	0	2	Incontactable	Se intenciona contacto e tres días y horarios distintas sin respuesta de la usuaria, se aplica protocolo de cierre.
2022-12-22 19:35:00	Santiago	46		99		99	99	99	0	0	2	Completado	Se aplica protocolo de cierre.
2022-12-22 21:13:00	Viña del mar	33	1 (3a)	1	No informa	0	4	0	0	1	2	Completado	Se da cierre por cumplimento de atención.
2022-12-22 23:42:00	Villa alemana	35		99		99	99	99	0	0	2	Completado	Se aplica protocolo de cierre
2022-12-23 07:50:00	Concepción	31	No	1	No	1	4	0	1	0	2	Incompleto	Luego del primer contacto por la psicóloga y haber agendado una primera consulta, no se pudieron concretar las sesiones psicológicas. Una semana después, la voluntaria me comenta que no le llegan los mensajes a su whatsapp luego de reiterados intentos para contactarse.Se cierra el caso.
2022-12-23 14:26:00	Cartagena, San Antonio	39	2	1	Sí, para la presión (hipertensión)	0	3	1	0	0	2	99
2022-12-25 23:18:00	0	0	0	1	0	0	0	1	1	1	2	No aplica	Ficha de prueba. No contiene datos.
2022-12-23 14:43:00	Santiago	36	1	1	No	1	2	0	0	1	2	Completado	atenciones todas las áreas concluídas satisfactoriamente.
2022-12-23 16:11:00	Quilpué	47		99		99	99	99	0	0	2	Incontactable	Se intenciona primer contacto en 3 oportunidades, pero no es posible concretarlo.
2022-12-23 20:41:00	Santiago	38	Si, 2 hijas	0	Ninguno	0	4	0	1	1	2	99
2022-12-23 22:51:00	Pichilemu	44		99		99	99	99	0	0	2	Error	Se cierra por error en la ficha.
2022-12-26 19:19:00	1	1		99		99	99	99	0	0	2	Completado	Prueba finalizada
2022-12-26 19:32:00	santiago	23	1 (5a)	0	No informa	0	2	1	1	1	2	Completado	Proceso de inducción, se cierra.
2022-12-26 20:18:00	prueba	3	3 edades 6, 10, 11	0	no informa	1	2	0	1	0	2	No aplica	Ficha de prueba capacitación
2022-12-24 11:42:00	Pucon	38	x	99		99	99	99	0	0	2	Completado	se aplica protocolo de cierre.
2022-12-24 13:09:00	Concepción	37	1	1	Para dormir (sommix)	0	2	0	1	0	2	No aplica	Se aplica protocolo de cierre por no adherencia.
2022-12-24 14:14:00	Viña del mar	28	dos (10 -4 años)	1	no informa	0	2	1	1	1	2	Completado	Se aplica protocolo de cierre por cumplimiento de atenciones.
2022-12-24 14:42:00	Rancagua	29		99		99	99	99	0	0	2	Incontactable	La usuaria fue llamada en 4 ocasiones, durante 3 días. Sin embargo, no contestó.
2022-12-24 18:45:00	Arica	44	2 hijos (25 y 15 años)	1	No aplica.	1	3	0	1	0	2	Incompleto	se cierra ficha por inasistencia sin justivicación o previo aviso por parte de la usuria, se reagendó sesión en 3 oportunidades CCE
2022-12-24 19:14:00	Villa alemana	39	Hija de 5 años.	1	No aplica.	1	3	0	0	0	2	No aplica	Se cierra por no adherenciaRZV
2022-12-24 22:48:00	Concepcion	42	2	1	Ningún medicamento	0	3	0	0	0	2	Completado	Se cierra sesión por cumplimiento en objetivos de atención.
2022-12-25 08:35:00	Puerto Montt	28		99		99	99	99	0	0	2	Completado	Se aplica protocolo de cierre
2022-12-25 10:36:00	Chillan	30	No	0	Losartan	1	2	0	0	1	2	Completado	Se cierra por cumplimiento de objetivos en la atención.
2022-12-25 12:02:00	Santiago	45	2	0	Lamotrigina y venlafaxina	0	4	1	0	1	2	Incompleto	Ficha con error en SIRUS se realiza re-ingreso
2022-12-25 15:17:00	Santiago	36	2	0	Sertralina y clonazepam (a veces para dormir)	0	3	1	1	0	2	Completado	Se aplica protocolo de cierre.
2022-12-25 18:01:00	Calama	39	2 hijas (10 y 11 años)	0	Clotiazepam 10 mg	0	2	0	1	1	2	99
2022-12-25 18:04:00	Santiago	45		99		99	99	99	0	0	2	Incontactable	Se intenciona contacto en distintas fecha y horarios sin respuesta de la usuaria, se aplica protocolo de cierre.
2022-12-25 20:34:00	Viña del mar	53	2	0	No	0	3	0	0	0	2	99
2022-12-25 21:57:00	Carahue	30		99		99	99	99	0	0	2	Incontactable	Se intenciona primer contacto en 3 oportunidades, pero no es posible concretarlo.
2022-12-25 23:37:00	Temuco	29	1 no vive con ella	1	No informa	0	2	1	0	0	2	99
2022-12-26 01:28:00	Calama	35	2	0	no	0	2	1	0	1	2	Cancelada	Se cierra proceso debido a no adherencia de la atención por parte de la fundación. Se deja en registro que usuaria no quiere seguir siendo contactada por parte de nosotros y que también un hombre ha contestado su celular impidiendo la atención por parte nuestra.
2022-12-29 19:56:00	444444	4	2 (9 y 6a)	0	No Informa	1	4	1	1	1	2	Incontactable	Se aplica protocolo de cierre - usuaria no atiende a profesional
2022-12-26 07:48:00	Valparaíso	34		99		99	99	99	0	0	2	Completado	Se aplica protocolo de cierre.
2022-12-26 08:12:00	Talca	28	2 (8 y 2años)	0	no toma	0	4	0	0	0	2	Desertó	Usuaria deserta de la atención
2022-12-26 08:50:00	Arica	29		99		99	99	99	0	0	2	Incontactable	Se intenciona contacto en tres días y horarios distintas sin respuesta de la usuaria, se aplica protocolo de cierre.
2022-12-26 11:09:00	Santiago	35		99		99	99	99	0	0	2	Incontactable	Se aplica protocolo de cierre, Usuaria no atiende o evade llamados.
2022-12-26 13:09:00	Coquimbo	20	0	0	no	0	2	1	1	0	2	Completado	Se aplica protocolo de cierre por cumplimiento de atención.
2022-12-26 13:33:00	coquimbo en la	44	2 (24a,12a )	0	Neuroexan para dormir	1	3	1	0	0	2	Incompleto	Usuaria logra ser contactada, pero no se presenta en reiteradas ocasiones a primera sesión pactada con psicóloga
2022-12-26 13:36:00	Los angeles octava región	40		99		99	99	99	0	0	2	Incontactable	Numero telefónico incorrecto, se intenciona contacto via correo y no hay respuesta, se aplica protocolo de cierre.
2022-12-26 14:15:00	Iquique	42	4 (19 y 16 - 7 y 5)	0	Metformina - Diabetes II- Atorvastatina	0	2	1	1	1	2	No aplica	Se aplica protocolo de cierre por no adherencia
2022-12-26 14:44:00	Valparaiso	43		99		99	99	99	0	0	2	Completado	Se aplica protocolo de cierre.
2022-12-26 14:49:00	Santiago	37	3 (18.106a)	0	No informa	0	4	1	0	0	2	Completado	Se aplica protocolo de cierre por cumplimiento de objetivos.
2022-12-26 16:04:00	Santiago	40	2	0	si	1	2	1	1	0	2	Completado	Se cumplen objetivos de acompañamiento, se aplica protocolo de cierre.
2022-12-26 16:11:00	Viña del Mar	37	2 (7 y 6a)	0	Toroides	0	2	1	0	0	2	99
2022-12-26 16:16:00	Iquique	33		99		99	99	99	0	0	2	Completado	Se aplica protocolo de cierre.
2022-12-26 17:31:00	San Felipe	37		99		99	99	99	0	0	2	Completado	Se aplica protocolo de cierre.
2022-12-26 20:36:00	Santiago	28		99		99	99	99	0	0	2	Completado	Se aplica protocolo de cierre.
2022-12-26 21:08:00	Santiago	24	No tiene	0	Clotiazepam en la noches	0	4	1	0	0	2	Cancelada	usuaria indica no requerir atención, prefiere eder cupo a una persona, no da mayor justificación
2023-01-03 19:35:00	5555	55	1 (4a)	0	Depresión - levotiroxina	1	2	0	1	1	2	No aplica	Ficha de prueba
2022-12-26 22:45:00	Santiago	31		99		99	99	99	0	0	2	Incontactable	No adhiere, se intencionó telefónicamente, mediante su mail y WhatsApp y no hubo respuesta. Se generó protocolo de cierre.
2022-12-27 00:58:00	Santiago	36		99		99	99	99	0	0	2	Incontactable	no adhiere, se intencionó telefónicamente, mediante su mail y wasap y no hubo respuesta. Se generó protocolo de cierre.
2022-12-27 02:14:00	Santiago de chile	60		99		99	99	99	0	0	2	No adhesión	Protocolo cierre no adhesión.
2022-12-27 06:53:00	Parrral	45	4(30a)(25a)(19a)(12a)	1	no	0	1	1	1	1	2	Completado	proceso completo
2022-12-27 09:15:00	Los angeles	37	4(23a)(19a)(12a)(6a)	0	no	0	1	1	1	1	2	Incontactable	luego de varios intentos no se logra establecer contacto con usuaria para atenciòn tanto àrea clìnica como àrea legal; sin embargo se llevò a cabo sin inconvenientes asesoria àrea social relativa a temàticas de vivienda y subsidios tal como la usuaria lo solicitò.
2022-12-27 11:06:00	Santiago	40	2(20a)(15a)	0	zopiclona, clonazepam o,5	0	4	1	1	0	2	Incontactable	USUARIA NO RESPONDE A COMUNICACION DE LA PROFESIONAL, A PESAR QUE SE GESTIONARON INSTANCIAS DE ACERCAMIENTO.RZV
2022-12-27 11:49:00	Ssntiago	37		99		99	99	99	0	0	2	Cancelada	Usuaria no adhiere, manifiesta que no tiene tiempo para este proceso en estos meses. Se realiza protocolo de cierre.
2022-12-27 12:20:00	Natales	45		99		99	99	99	0	0	2	Incompleto	Se hablo y escribió por WhatsApp con ella. Solicitó que se le llamara hoy a las 15:00 hrs. Su teléfono indicaba que ese numero no existía. Se le escribe mail, para corroborar su situación, se le habla por WhatsApp y deja en leído los mensajes. Se procede a protocolo de cierre.
2022-12-27 12:39:00	Santiago	29	2(9a)(7a)	1	no	0	2	1	1	1	2	Cancelada	Se cierra proceso por no adherencia de la usuaria para concretar sesiones con la profesional.RZV
2023-01-04 09:25:00	Santiago	45	2	0	Lamotrigina y venlafaxina	0	4	1	0	1	2	Completado	CIERRE POR CUMPLIMIENTO TOTAL DEL PROCESO.
2022-12-27 12:40:00	Valparaíso	40	4 hijos.	0	No aplica.	0	2	1	1	0	2	No aplica	Se aplica protocolo de ceirre por no adherencia.
2022-12-27 12:45:00	Santa Cruz	45		99		99	99	99	0	0	2	Completado	Se aplica protocolo de cierre
2022-12-27 14:41:00	Santiago	31	2 hijos. (4 y 9 años).	1	Tuvo càncer de tiroide.	0	3	1	1	0	2	Incompleto	atención área social ok, usuaria desiste atención área clínica.
2022-12-27 16:00:00	Santiago	33	3 (11a.8a y 1.7m)	0	No Informa	0	2	1	0	0	2	99
2022-12-27 15:04:00	Stgo	31		99		99	99	99	0	0	2	Completado	Se aplica protocolo de cierre.
2023-01-01 16:36:00	Antofagasta	34		99		99	99	99	0	0	2	Completado	Se realiza protocolo de cierre.
2023-01-05 20:13:00	666	666	5 (2.8.14.16.20a)	0	No informa	1	1	0	1	1	2	No aplica	Ficha de prueba para capacitación
2023-01-02 23:17:00	Viña del mar	37	2	1	HIPERTENNSA	0	4	0	1	1	2	Completado	Profesional da termino a sus sesiones con usuaria satisfactoriamente.RZV
2023-01-01 20:54:00	Valparaíso	20	0	1	Paroxetina, Quetiapina	0	4	1	0	0	2	No aplica	Se aplica protocolo de cierre por no adherencia.
2023-01-02 18:12:00	Valparaíso	32	1	1	no	0	2	1	0	1	2	99
2023-01-06 01:07:00	Quintero	41	una hija	0	Litio	0	4	1	0	0	2	Completado	usuaria completa proceso de atención
2023-01-04 12:28:00	San antonio	35		99		99	99	99	0	0	2	No aplica	Se aplica protocolo de cierre por no adherencia.
2023-01-05 14:30:00	santiago	33		99		99	99	99	0	0	2	Completado	Se aplica protocolo de cierre.
2023-01-09	Santiago centro	23	sin hijos	1	no	1	2	1	0	0	2	No aplica	Usuaria no es perfil de la fundacion, se aplica protocolo de cierre.
2023-01-09 01:29:00	Santiago	25	2 (7 y 6meses)	99	no	0	3	1	0	1	2	Cancelada	Se cierra proceso por falta de compromiso de la usuaria.
2023-01-10 23:20:00	Villa Alemana	32		99		99	99	99	0	0	2	Incontactable	Se intenciona contacto en tres días y horarios distintas sin respuesta de la usuaria, se aplica protocolo de cierre.
2023-01-11 12:45:00	Santiago	40	2 (3 y 5 años)	1	trastornos de personalidad, centralina, levotiroxina, mondrial	0	2	1	0	0	2	No aplica	Usuaria derivada de municipalidad de su comuna ya cuenta con atención en SM, no adhiere a atención por parte de la fundación ya que no lo necesita desde su relato.
2023-01-11 13:21:00	Quilpué	36	3 (16, 14 y 7 años)	1	no	0	3	1	0	1	2	Completado	usuaria completa proceso de atención
2023-01-11 16:03:00	Quilpué	37	2 hijas	0	no	0	2	1	0	0	2	No aplica	Perfil no es de la Fundación. Se aplica protocolo de cierre.
2023-01-11 16:14:00	Viña del mar	37	6 y 7 años	1	levotiroxina	0	2	0	0	1	1	99
2023-01-11 23:35:00	San antonio	37	1(6años)	1	Ecilatopram, quetiapina, lorazepam y lalitium	0	3	0	0	0	2	Incompleto	Se realiza cierre por fallas de SIRUS, se reingresa usuaria.
2023-01-12 20:16:00	Santiago	34		99		99	99	99	0	0	2	No aplica	Se aplica protocolo de cierre por no adherencia.
2023-01-12 19:49:00	Santiago	46		99		99	99	99	0	1	1	99
2023-01-12 18:35:00	Santiago	44		99		99	99	99	0	0	2	No aplica	Se aplica protocolo de cierre por no adherencia.
2023-01-13 11:32:00	Valparaiso	47		99		99	99	99	0	0	2	No aplica	Perfil no es de la fundacion, se orienta frente a su temática de intervención.
2023-01-13 22:38:00	Santiago	28	No	1	Ningún medicamento	0	4	1	0	0	2	99
2023-01-19 13:35:00	San antonio	37	1(6años)	1	Ecilatopram, quetiapina, lorazepam y lalitium	0	3	0	0	1	2	Completado	termino de proceso de acompañamiento
2023-01-17 18:52:00	PUENTE ALTO	28	1	0	Sí, paroxetina por ansiedad	0	2	1	0	1	2	No aplica	Se aplica protocolo de cierre por no adherencia.
2023-01-18 11:18:00	Santiago	43	Si, 5 hijos/as	1	Si, biotina para la alopecia	1	4	0	0	0	2	Cancelada	SE CIERRA FICHA POR NO ADEHERENCIA AL PROCESO. NO MUESTRA INTERÉS.
2023-01-18 11:18:00	Santiago	43	Si, 5 hijos/as	1	Si, biotina para la alopecia	1	4	0	0	0	2	No aplica	Ficha repetida. Se deja la ficha N 865.
2023-01-17 20:18:00	Santiago	41	2	1	Si, para hipotiroidismo (eutirox 75)	1	4	1	1	1	2	Completado	Se aplica protocolo de cierre por cumplimiento de objetivos en la atención.
2023-01-25 16:44:00	Quilpué	47	Si, 2 hijos.	0	No toma	0	3	0	0	1	2	Completado	Se aplioca protocolo de cierre por cumplimeinto de objetivos en atención.
2023-01-25 22:14:00	Valdivia	32	1 hija	0	no	0	3	1	0	0	2	No aplica	Se aplica protocolo de cierre por no adherencia.
2023-01-26 10:26:00	Rio Bueno	34	2 hijas	1	no	1	4	1	1	0	2	Completado	usuaria completa proceso de atención con 4 sesiones psicológicas realizadas
2023-01-30 15:42:00	Santiago	30	No	1	Ninguno	0	4	0	0	1	2	Incontactable	usuaria no se puede contactar para el cierre
2023-01-31 20:42:00	Santiago	38	2 (6 Y 2)	1	VELAFAXINA	1	4	0	0	0	2	Incompleto	SE CIERRA CASO POR NO ADHERENCIA DE USUARIA A PESAR LA PROFESIONAL REALIZO TODOS LOS INTENTOS PORT CONTACTARLA.RZV
2023-02-01 18:24:00	Concepción	48	si 2 hijos (22 y 19 años)	1	si para la depresión, fibromialgia, hipotiroidismo y dormir	0	2	1	1	0	2	Completado	Se aplica protocolo de cierra por cumplimiento de objetivos en acompañamiento.
2023-02-01 11:47:00	Santiago	35	no	1	no	0	4	1	0	1	2	Completado	Se aplica protocolo de cierre por cumplimiento de objetivos en atención.
2023-02-02 22:21:00	Valparaiso	40		99		99	99	99	0	0	2	No aplica	se realiza protocolo de cierre por no adherencia de usuaria a primer contacto.
2023-02-03 10:32:00	Santiago	20	no	0	No ninguna	0	3	0	1	0	2	Completado	Se aplica protocolo de cierre.
2023-02-05 00:11:00	La Cisterna	28	Si, 2 hijos.	1	No	0	3	1	0	1	2	99
2023-02-06 07:38:00	Santiago	35	no	1	Si, ciclomex para ovarios	0	2	0	0	1	1	99
2023-02-05 18:54:00	Santiago	33	Sí 4 (23a, 18a, 15a,9a)	1	no porque dejó de ir a buscarlos al hospital.	1	1	0	1	0	2	No aplica	Se aplica protocolo de cierre por no adherencia.
2023-02-05 21:16:00	Maria elena	25		99		99	99	99	0	0	2	No aplica	Se aplica protocolo de cierre por no adherencia.
2023-02-07 16:34:00	Talca	30	5	1	no	0	3	1	0	0	2	Cancelada	Se contacta con la usuaria y comenta que ingresó a dispositivo de sernameg, por tanto desiste del acompañamiento de fundacion cicatrices.
2023-02-07 15:47:00	En el monte	39	2 hijos (6 y 16)	1	no	0	2	99	0	0	2	99
2023-02-07 11:19:00	Concepcion	28	2( 7 y 10)	1	no	0	4	1	0	0	2	Cancelada	usuaria rechaza acompañamiento
2023-02-09 12:44:00	Valparaíso	25	Sí, 1 (4años)	0	no	0	2	0	1	0	1	99
2023-02-09 22:42:00	Viña del mar	53		99		99	99	99	0	0	1	99
2023-02-12 20:17:00	Viña del mar	30	Hija (7a)	1	NO	0	2	1	0	1	2	Incompleto	consultante no cuenta con tiempo para participar de las sesiones semanales
2023-02-13 11:02:00	Viña del mar	37	2 hijos (17a y 4a)	1	Losartan - Amlodipino - Furosmida - Carvadilol	0	3	1	0	0	2	99
2023-02-14 19:27:00	11111	111	1 (12 años)	1	No indica	0	2	1	1	0	2	Completado	Ficha de prueba - se da cierre por capacitación cumplida.
2023-02-15 09:20:00	La Serena	59		99		99	99	99	0	0	2	No aplica	No hay adherencia en el primer contacto, se aplica protocolo de cierre.
2023-02-15 10:09:00	Valparaíso	29	no	1	no	0	3	0	1	0	2	Incompleto	Cierre de proceso por no adherencia de la usuaria a pesar que intento contactarla en varias ocasiones.RZV
2023-02-17 17:07:00	Santa Elena	34		99		99	99	99	0	0	2	Completado	Se aplica protocolo de cierre.
2023-02-16 05:28:00	Región metropolitana , Quilicura	22	No	0	No informa	0	2	0	1	0	2	Completado	Se cierra proceso luego de reiterados intentos tanto con TS, equipo de gestión, derivación a psiquiatra con convenio, para ayudar a la usuaria.Por parte de la Ps Daniela, se hizo un excelente trabajo y siempre muy bien comunicada con su supervisor.
2023-02-16 11:09:00	Valparaiso	40		99		99	99	99	0	0	2	Incompleto	Se aplica protocolo de cierre, usuaria sin adherencia.
2023-02-17 12:55:00	Santiago	24	2	0	No	0	2	1	0	1	2	No aplica	Se aplica protocolo de cierre por no adherencia.
2023-02-17 15:11:00	Santiago	39		99		99	99	99	0	0	2	Incontactable	No se logra contacto con la usuaria, Se aplica protocolo de cierre.
2023-02-19 23:01:00	Paine	47	2 (25 y 12)	1	levotiroxina	0	2	0	0	0	2	No aplica	No es perfil de la fundacion, se aplica protocolo de cierre.
2023-02-19 23:06:00	La cisterna	29	1 (6 años)	0	kiatipina y centralina	0	4	0	0	1	2	Incompleto	Deserción por parte del área psicológica. No ha retomado contacto. Se activa protocolo de cierre y se le invita a volver a comunicarse en caso de ser necesario.
2023-02-20 18:20:00	Valdivia	45	2	1	no	1	2	1	0	0	2	No aplica	No es perfil de la fundacion, se aplica protocolo de cierre.
2023-02-20 18:32:00	Valdivia	27	sin hijos	1	si	1	2	1	0	0	2	No aplica	No es perfil de atención, se aplica protocolo de cierre.
2023-02-21 11:14:00	Viña	52	2 hijos.	1	No aplica.	0	3	1	0	0	2	Completado	completo su proceso de acompañamiento
2023-02-21 11:04:00	Valdivia	29	1 hija de 4 años.	1	No aplica.	0	4	1	1	1	2	Cancelada	Se cierra por no compromiso
2023-02-22 17:26:00	VALPARAISO	24	1 (5 años)	1	no	1	2	0	0	0	2	No aplica	Ficha con error
2023-02-27 19:16:00	Paine	38	1 (2 meses)	0	sertralina	1	4	0	1	1	2	99
2023-02-23 19:46:00	San Bernardo	29		0	antiestaminico	0	2	0	1	0	2	Completado	Se aplica protocolo de cierre.
2023-02-23 00:10:00	Iquique	30	3 niños (5, 6 y 10 años)	0	Eutirox	1	3	1	1	1	2	Incompleto	Cierre por no adherencia. No se pudo contactar.
2023-03-01 12:18:00	Constitución	29	1 (8meses)	1	Chagas Positivo	1	3	1	1	1	2	99
2023-02-27 19:42:00	Viña Del Mar	53	4 hijos	1	no	0	4	1	0	1	2	99
2023-02-25 13:53:00	Santiago	41	3 (6,11 y 15 años)	1		0	4	1	0	1	2	Incompleto	Se cierra por inasistencia y falta a los compromisos con el encuadre de la Fundación.
2023-03-02 18:39:00	Rancagua	52	6 (el menor de 16, todos los otros son adultos)	1	ciclobenzaprina y gotitas de melissa	0	2	1	1	0	2	Incompleto	cierre de ficha por protocolo de imposibilidad para establecer en 2 oportunidades las sesiones, sin adherencia al proceso
2023-03-02 18:45:00	Santiago	46	no	0	butrino mañana) topitamato y fluoxetina	0	4	1	0	0	2	99
2023-03-02 18:45:00	Laja	36	2 (17 y 10)	0	no	1	3	1	0	0	2	99
2023-03-02 19:05:00	Santiago	68		99		99	99	99	0	0	2	No aplica	Se aplica protocolo de cierre por no adherencia.
2023-03-02 18:39:00	Puerto Montt	33		99		99	99	99	0	0	2	Incontactable	Se intenta contacto con usuaria en diversas oportunidades, a partir de llamados telefónicos, correo electrónico y WhatsApp sin obtener respuesta. Favor aplicar protocolo de cierre.
2023-03-02 18:44:00	Santiago	60		99		99	99	99	0	0	2	No aplica	Se aplica protocolo de cierre, usuaria no es perfil de la fundación.
2023-03-02 18:49:00	Santiago	66	7 hijos	0	enalapril, metformina y remedios para el colón	0	1	0	0	0	2	99
2023-03-02 18:47:00	Santiago es como las	53	3 hijos felipe (28) andrés (26) cristian (21)	0	diabetes tipo 2 (no se acuerda, pero dice que es un medicamento natural)	1	2	1	1	0	2	Cancelada	Se aplica Protocolo de cierre por desicion de la usuaria.
2023-03-02 18:42:00	San joaquin	48		99		99	99	99	0	0	2	No aplica	Se aplica protocolo de cierre, Usuaria no es perfil de la Fundación.
2023-03-02 18:41:00	Valparaíso	48		99		99	99	99	0	0	2	No aplica	se aplica protocolo de cierre por no adherencia.
2023-03-06 21:49:00	VALPARAISO	24	1 (5a)	1	No	1	2	0	0	0	2	99
2023-03-02 20:06:00	Labranza	32	2 hijo (14a) (4a)	1	No	0	3	1	0	1	2	99
2023-03-04 15:08:00	Santiago	62	3 (43, 37 y 29 a)	1	calcio y vitaminas (osteoporosis y artrosis) colesterol sin medicamentos	0	2	0	0	1	2	99
2023-03-03 15:23:00	Santiago	50	2 (35 y 25, ambos varones)	1	venlafaxina e bupropión (potenciador del antidepresivo) eutirox (hipotiroidismo)	0	4	1	0	1	2	99
2023-03-05 10:47:00	Quilpue	24	1 hija de 2 años	1	vitaminas	0	3	1	0	1	2	No aplica	Se cierra ficha por no adherencia.
2023-03-03 12:09:00	Viña del mar	58	3 hijas (34, 29, 25)	0	insulino dependiente, metformina, astorvastatina, fluoxetina (depresión), vitaminas	0	2	1	1	1	2	99
2023-03-10 08:48:00	Quilpué	33	2 (11 y 6)	0	ventafaxina (150 mg) y quetiapina (25 mg)	0	4	1	1	1	2	99
2023-03-08 23:08:00	Santiago	76		99		99	99	99	0	0	2	Completado	Se aplica protocolo de cierre. al contactar indica que desea ser parte del voluntariado profesional, se entrega información respecto al proceso.
2023-03-07 17:57:00	Pereira	49		99		99	99	99	0	0	2	No aplica	Se cierra ficha por no encontrarse dentro del territorio chileno.
2023-03-07 12:25:00	Valparaíso	50		99		99	99	99	0	0	2	No aplica	Se aplica protocolo de cierre por no adherencia.
2023-03-10 10:29:00	Santiago	28	vicente, 11 años	0	no	0	4	1	0	0	2	99
2023-03-10 11:35:00	Quillota	24	1 (año y medio)	0	no	0	2	1	0	0	2	99
2023-03-12 12:17:00	Santiago	39	1 (4a)	0	no	0	4	1	1	1	2	99
2023-03-13 08:44:00	Santiago	32	1 (11a)	0	zopiclona (en inicio medicado y actualmente automedicado)	0	2	1	0	0	2	Cancelada	Se cierra por no adherencia al proceso.
2023-03-13 15:37:00	Viña del mar	27	1 hijo (8años)	0	losartán	0	4	1	0	0	2	Error	Se cierra por error de SIRUS a la gusrdar sesiones.
2023-03-13 10:50:00	Valparaíso	29	2 (13 y 10a)	0	fluoxetina	0	2	1	0	1	2	99
2023-03-13 12:48:00	Puerto Montt	26	no	1	quetiapina y clonazepan (sos) pendiente estudio de diabetes	0	2	1	0	0	1	99
2023-03-14 09:56:00	Coronel	50	4 (24,23,23 y 11a)	1	no	1	3	1	0	0	2	Incompleto	Se cierra por no adherencia
2023-03-15 11:55:00	Stgo	37	2 (18 y 11a)	1	no	0	4	0	0	0	2	Completado	Termino las cuatro atenciones.
2023-03-14 10:22:00	Santiago colina san Alberto y hermanos carrera	41	1 (8a)	1	no	0	4	1	1	0	1	Completado	usuaria completa proceso de atención con 4 sesiones psicológicas
2023-03-14 22:21:00	San josé de maipo	45		99		99	99	99	0	0	2	No aplica	Se aplica protocolo de cierre por no adherencia.
2023-03-13 17:38:00	Santiago	67	2 (41 y 38 a)	0	ezomeprazol (gastritis crónica) balsartán (presión) Zonix (sueño)	1	2	1	1	0	1	99
2023-03-14 11:46:00	Villarrica	36	2 (15a y 9a)	0	ocasional pastillas para dormir	0	2	0	0	1	2	Incompleto	Se cierra ficha por no adherencia de usuaria, protocolo de reco tacto en más de 2 oportunidades para concretar última sesión
2023-03-14 10:31:00	Lautaro	44	3 (23,20y 16a)	0	sertralina y zopiclona	0	2	1	0	0	2	Incontactable	Usuaria no se conecta a las sesiones programadas
2023-03-14 19:05:00	Valdivia	42	1 (17a)	1	no	0	3	1	0	0	2	99
2023-03-14 14:46:00	Valparaiso	47	2 (22 y 19a)	1	zopiclona, ansiolítico (no recuerda nombre) y losartán	0	2	1	0	0	2	Incontactable	Se cierra por protocolo de reagendar en 2 ocasiones y usuaria no se conecta.
2023-03-15 13:45:00	Concepción	31	2 (12 y 9 a)	1	no	1	2	0	0	0	2	No aplica	Se cierra por no adherencia.RZV
2023-03-15 14:56:00	Viña del mar	27	1 (8a)	0	losartán	0	4	1	0	0	2	Completado	Usuaria completa proceso de atención con 4 sesiones
2023-03-15 16:01:00	Copiapó	45	3 (14, 10 y 8a)	1	melipass de manera esporádica	0	4	1	0	1	2	Completado	Se cierra por atención de las 4 sesiones completa. No se logró recuperar información de SIRUS. Perdida de la Infomación.
2023-03-15 19:07:00	Villarrica	15		99		99	99	99	0	0	2	No aplica	Se aplica protocolo de cierre, usuaria no es perfil de la fundación.
2023-03-15 19:41:00	La serena	53	2 (22a y 28a)	0	CA Mama	1	4	1	0	0	2	Completado	se cumplió proceso de acompañamiento
2023-03-15 20:54:00	Chillan	37	3 (18, 16 y 6 a)	1	no	0	2	1	0	1	2	99
2023-03-15 22:38:00	San antonio	40	5 hijos (19- 18- 13- 12- 10)	1	No aplica.	0	3	0	0	1	2	Completado	Cierre por no compromiso de asistencia. Usuaria accede.
2023-03-16 06:15:00	Iquique	36	4 hijos (22-12-9-4)	0	No aplica.	1	2	0	0	0	2	No aplica	Cierre por no adherencia
2023-03-16 12:15:00	Temuco	34		99		99	99	99	0	0	2	Incompleto	Se aplia protocolo de cierre por no adherencia.
2023-03-16 10:15:00	Chillán	48	2 (19 - 13 años)	1	no	0	4	1	0	0	2	Incompleto	voluntaria no llena registro de atenciones psicológicas. Relata contacto establecido y proceso de 4 atenciones con usuaria
2023-03-16 11:28:00	Rancagua	33	1 (18 años)	0	no	0	3	0	1	0	2	No aplica	Se aplica protocolo de cierre por no adherencia.
2023-03-16 11:12:00	Chillan	37		99		99	99	99	0	0	2	No aplica	Se aplica protocolo de cierre por no adherencia.
2023-03-16 11:40:00	El tabo	42	2 (14 y 8 a)	0	sertralina	0	4	1	0	1	2	99
2023-03-16 11:09:00	Iquique	38		99		99	99	99	0	0	2	No aplica	Se aplica protocolo de cierre por no adherencia.
2023-03-16 15:42:00	Rancagua	35	1 (10a)	1	No	0	2	1	0	1	2	Completado	termino de proceso de acompañamiento
2023-03-17 08:43:00	Iquique	39	3 (21,18 y 9a)	0	no	0	2	1	0	0	2	Cancelada	cierre de ficha por deserción de usuaria, ésta expresa que ya no necesita la ayuda de la información y desiste del acompañamiento psicológico
2023-03-16 16:33:00	Santiago	41	2 (17 y 7 a)	1	sertralina, dilasedan, quetiapina	0	3	1	0	1	2	99
2023-03-16 18:52:00	Santiago	40		99		99	99	99	0	0	2	No aplica	Se aplica protocolo de cierre por no adherencia.
2023-03-16 22:48:00	VIÑA DEL MAR	46		99		99	99	99	0	0	2	No aplica	Se aplica protocolo de cierre por no adherencia.
2023-03-16 19:20:00	Concepción	27		99		99	99	99	0	0	2	No aplica	Se aplica protocolo de cierre por no adherencia.
2023-03-16 23:41:00	Iquique	31	2	1	no (está diagnosticada con bipolaridad)	0	2	0	0	0	2	Incontactable	Se cierra ficha por no contacto de la usuaria. Se intenta reiteradas veces programar una sesión. No se ve mucha disposición ni motivación para iniciar proceso.
2023-03-16 20:02:00	Santiago	43	3 (24, 22 y 1a)	0	no	0	3	0	0	1	2	Completado	termino de proceso de acompañamiento
2023-03-16 18:53:00	Rancagua	29		99		99	99	99	0	0	2	No aplica	Se aplica protocolo de cierre por no adherencia.
2023-03-17 18:03:00	Alto hospicio	49	2 (29 y 26 a)	1	no (tiene enfermedades a la base, pero dejó de tomar los medicamentos hace tres semanas)	0	1	1	0	1	1	99
2023-03-17 11:22:00	Viña del mar	47	3 (16,16 y 12a)	1	fluoxetina	0	2	1	0	1	2	99
2023-03-17 21:54:00	Los angeles	42	1 (18a) y otro fallecido hace un año y medio	1	fluoxetina y quetiapina	0	2	0	0	0	1	99
2023-03-18 00:11:00	Santiago, puente alto.	29	1 (7)	1	No	0	4	1	0	0	0	99
2023-03-18 11:43:00	San antonio	44	2 (13 y 10a)	1	no	0	3	0	0	0	2	99
2023-03-18 10:48:00	Santiago	45	1 (11 a )	0	metformina, cardioaspirina, astorvastatina, nerviosan	1	2	1	0	1	1	99
2023-03-20 10:00:00	Santiago	29	2 (10 y 1 a)	0	no	0	2	0	1	0	1	99
2023-03-18 12:43:00	Curicó	46	2 (23 y 13a)	0	posivyl y alprazolam	0	3	1	0	0	2	99
2023-03-18 15:08:00	Santiago	44	3 (20, 13 y 6a)	0	fluoxetina	0	3	1	0	1	2	Cancelada	Se cierra por no adherencia al proceso.
2023-03-18 10:47:00	Santiago	44	1 (24a)	0	epiléptica: lamotrigina y levetiracetam. Sertralina	0	3	1	0	1	2	99
2023-03-20 20:59:00	Región Metropolitana	54		99		99	99	99	0	0	2	No aplica	Se aplica protocolo de cierre por no adherencia.
2023-03-20 13:41:00	Santiago	41		99		99	99	99	0	0	2	Incompleto	Se cierra por doble inscripción.
2023-03-21 07:30:00	La calera	35	2 (14 y 5 a)	0	enfermedad terminal, está en la UCI	0	0	1	1	1	2	99
2023-03-21 12:42:00	La Serena	43	1 (7 años)	1	si certralina	1	4	1	1	0	2	No aplica	Se aplica protocolo de cierre por no adherencia.
2023-03-21 15:05:00	La paz	38		99		99	99	99	0	0	1	99
2023-03-21 17:36:00	Santiago	41	1 (8a)	1	Transtorno de personalidad y borderline /litio, clonacepan, quetiapina, soplicona,	0	4	1	1	0	2	No aplica	usuaria no adhiere al proceso de atención psicológica, cerrado por protocolo
2023-03-23 12:33:00	Santiago	24	2	0	no	0	1	0	0	0	2	No aplica	Se cierra por no adherencia.RZV
2023-03-21 17:52:00	Copiapo	38		99		99	99	99	0	0	2	Cancelada	Se aplica protocolo de cierre, usuaria no desea acompañamiento por el momento.
2023-03-22 08:57:00	Santiago	41	2	0	no	0	3	1	0	0	0	99
2023-03-22 17:11:00	Santiago	26		99		99	99	99	0	0	2	No aplica	Se aplica protocolo de cierre por no adherencia.
2023-03-22 19:42:00	Santiago	40		99		99	99	99	0	0	2	No aplica	Se aplica protocolo de cierre por no adherencia.
2023-03-23 12:28:00	Santiago	23	no	1	no	1	2	1	0	0	2	No aplica	Ficha con error en la plataforma SIRUS, se elimina y se crea nuevamente.
2023-03-23 14:40:00	Santiago	45		99		99	99	99	0	0	2	No aplica	Se aplica protocolo de cierre ppr no adherencia.
2023-03-23 17:58:00	Quilpue	41	3	0	NO	0	4	1	0	0	2	No aplica	Error de ficha.
2023-03-24 19:02:00	CDMX	43		99		99	99	99	0	0	2	No aplica	Usuaria No aplica perfil. Se envía correo con fecha 28/03 informando que no aplica perfil, puesto sólo se atiende a mujeres que se encuentren dentro del territorio nacional chileno.
2023-03-25 10:53:00	Santiago	34	1 (8a)	0	venlafaxina, clotiazepam y gotas de cannabis	1	4	1	0	0	2	Incompleto	usuaria no se presenta a ninguna sesión pese a haber reagendado.
2023-03-25 23:02:00	Santiago	51	2 (14 y 12)	0	bupropión	0	4	1	1	1	2	Completado	Se aplica protocolo de cierre por cumpliemiento en objetivos de atención.
2023-03-26 14:05:00	Santiago	35	1 (14a)	1	analgésicos (suspendió escitalopram, y zopiclona)	0	3	1	1	1	2	99
2023-03-27 12:49:00	Puerto montt	26	1 (9 meses)	0	no indica	0	3	1	1	1	2	99
2023-03-27 12:51:00	Puerro Montt	33		99		99	99	99	0	0	2	No aplica	Se aplica protocolo de cierre por no adherencia.
2023-03-27 15:10:00	Panguipulli	40	5 (22, 18, 14, 12 y 7 a)	0	sertralina	0	4	1	0	1	2	99
2023-03-27 16:40:00	Santiago	27		99		99	99	99	0	0	2	Incontactable	Se aplica protocolo de cierre, usuaria no accede al primer contacto.
2023-04-01 23:27:00	Villarrica	35	1 (5a)	0	antinflamatorios	0	2	0	1	0	2	Completado	Se aplica protocolo de cierre
2023-03-28 11:49:00	Santiago	27		99		99	99	99	0	0	2	Completado	Se cierra por duplicidad de formulario, se trabaja con la ficha
2023-04-02 01:18:00	Lautaro	16		99		99	99	99	0	0	2	No aplica	Se aplica protocolo de cierre, no es perfil de la fundación.
2023-04-05 08:39:00	Quilpue	41	3	0	NO	0	4	1	1	0	1	Completado	Por objetivos alcanzados
2023-03-28 17:55:00	Valparaíso	39	3 (22, 17 y 8a)	1	no	0	2	1	0	1	2	No aplica	Cierre por no adherencia
2023-03-29 12:51:00	Iquique	23	2 (6 y 1a)	0	no	0	2	1	1	1	2	No aplica	Cierre por no adherencia
2023-03-29 14:30:00	Santiago	45		99		99	99	99	0	1	1	99
2023-03-30 22:33:00	Santiago	60		99		99	99	99	0	0	2	No aplica	Se aplica protocolo de cierre por no adherencia.
2023-04-06 08:12:00	Santiago	23	no	1	no	1	2	1	0	0	1	Completado	Usuaria finaliza proceso de atención satisfactoriamente
2023-03-29 22:16:00	Naucalpan	34		99		99	99	99	0	0	2	No aplica	Se aplica protocolo de cierre por no adherencia.
2023-03-30 13:12:00	Santiago	51	3	0	Sólo medicamentos naturales	1	3	1	0	1	2	Incontactable	No se pudo establecer contacto con la usuaria. Se cierra proceso.
2023-04-06 04:30:00	Santiago	44	19 y 15 años.	1	No	0	2	0	0	0	2	99
2023-03-31 14:51:00	Viña del mar	36	2 (17 y 8a)	1	clonazepam	0	2	1	0	0	2	Incompleto	Se elimiba por error en la ficha, se reingresa formulario.
2023-04-05 17:44:00	La Serena	34	1 (8a)	0	no	0	2	1	0	1	2	99
2023-04-01 14:51:00	metropolitana, Paine	18		99		99	99	99	0	1	1	99
2023-04-02 19:18:00	Veracruz	27		99		99	99	99	0	0	2	No aplica	Se aplica protocolo de cierre, ususria no se encuentra dentro del territorio chileno.
2023-04-05 15:12:00	Villa alemana	32	3 (11, 10 años y 4 meses)	0	Clonazepam, diazepan, zopiclona, lorazepan, risperidona, quetiapina	0	2	1	0	0	2	No aplica	Cierre por que ya está atendiéndose con psicóloga particular y con consultorio.
2023-04-07 10:32:00	Santiago	29	no	1	no	0	2	1	0	0	2	99
2023-04-09 15:53:00	Viña del mar	25	1 (10a)	1	fluoxetina y levotiroxina	0	3	1	0	1	2	99
2023-04-10 19:59:00	Viña del mar	36	2 (17 y 8a)	1	clonazepam	0	2	1	0	1	2	No aplica	Cierre por no adherencia
2023-04-11 15:24:00	La serena	34	sí, 1 hija (10a)	1	no	1	4	1	0	1	1	99
2023-04-12 07:07:00	Viña	50	4	1	SÍ: clonazepam y quetiapina de 100mg, recetados por médico general, Sulfato ferroso por anemia severa, lansoprazol	0	1	1	1	0	2	Completado	Se aplica protocolo de cierre por cumplimiento de objetivos.
2023-04-11 16:52:00	Viña del mar	50	2	1	Sí: Venlafaxina, quetiapina, clorofila	99	3	1	0	1	2	99
2023-04-13 20:23:00	Valparaíso	27	1 (3a)	0	melatonina	0	3	1	1	0	2	99
2023-04-18 06:39:00	Santiago	48	1	1	1	0	4	1	0	0	2	99
2023-04-19 18:37:00	prueba	0	1	1	0	1	2	1	1	1	2	No aplica	Se cierra al ser ficha de prueba.
2023-04-20 12:36:00	Viña del mar	40	1	1		0	99	99	0	0	2	Error	Se realiza cierre por error en ficha.
2023-04-20 17:55:00	Cartagena	33		99		99	99	99	0	0	2	No aplica	Se aplica protocolo de cierre, no es perfil de la fundación.
2023-04-24 22:32:00	Viña del mar	40	1	1	no	0	2	1	0	1	2	Completado	Se cierra por cumplimiento de objetivos.
2023-04-24 10:55:00	Santiago	38	1	0	0	0	3	1	1	0	2	No aplica	Se cierra por no adherencia
2023-04-25 22:06:00	Viña del mar	54	1	1	1	0	2	1	1	0	1	99
2023-04-25 11:50:00	Santiago, Buin	31	1	1	0	0	2	0	1	1	2	Cancelada	Se cierra por deserción usuaria.
2023-04-26 12:44:00	Santiago	33	1	0	0	0	2	0	1	1	2	99
2023-04-26 10:10:00	Quilpue	62	1	0	1	0	2	0	1	0	1	99
2023-05-04 09:01:00	Santiago	35	0	0	1	0	4	1	0	0	2	No aplica	Se aplica protocolo de cierre, ususria no solicita atencion por parte de la fundación.
2023-04-28 14:28:00	Viña del Mar	31	1	1	0	0	2	1	1	1	2	Completado	Se aplica protocolo de cierre por cumplimeinto de objetivos en atención.
2023-04-30 16:05:00	La Florida	48	1	1	0	1	2	0	1	0	2	99
2023-05-04 08:46:00	Valparaiso	46	1	1	0	0	2	1	1	0	1	99
2023-05-03 07:41:00	Viña del Mar	41	1	1	1	0	4	0	0	0	2	99
2023-05-04 23:38:00	Santiago	38	1	1	0	0	3	0	0	1	1	99
2023-05-09 20:52:00	Quilpue	27	1	0	1	0	4	1	1	1	2	Completado	Se aplica protocolo de cierre por cumplimiento en objetivos de atención.
2023-05-08 19:58:00	Santiago	30	2	1	no	0	2	0	1	1	2	99
2023-05-09 09:55:00	Valparaiso	46	0	0	0	0	0	0	0	0	2	No aplica	Se aplica protocolo de cierre por tener un proceso actual con nosotros.
2023-05-09 14:27:00	Stgo	41	1	0	1	0	2	1	1	0	2	No aplica	Se cierra ficha por no adherencia de la usuaria.RZV
2023-05-09 16:20:00	La Florida	53	0	0	0	0	0	0	0	0	2	No aplica	No es perfil de la fundación, se aplica protocolo de cierre.
2023-05-09 17:45:00	Santiago la florida	36	1	1	0	1	3	1	0	0	2	99
2023-05-11 22:14:00	Colombia	33		99		99	99	99	0	0	2	No aplica	Se aplica protocolo de cierre, usuaria no es perfil de la fundación.
2023-05-11 12:01:00	Villa Alemana	35		99		99	99	99	0	0	2	No aplica	Se aplica protocolo de cierre por no adherencia.
2023-05-11 22:49:00	Santiago	41	1	1	No	1	4	1	0	1	2	99
2023-05-10 23:27:00	Quillota	40	0	1	1	0	99	1	0	0	2	Incompleto	Se intenciona contacto en distintas fechas y horarios, se aplica protocolo de cierre por no adherencia.
2023-05-09 20:31:00	Valparaiso	41	1	1	1	0	1	1	1	1	1	99
2023-05-10 23:25:00	Viña del mar	48	1	1	1	0	3	0	1	0	1	Abandonado	Cierre por abandono de proceso.
2023-05-12 18:01:00	Hualañé	23	0	1	0	0	4	1	0	0	0	99
2023-05-12 01:35:00	La serena	32	1	1	1	1	3	1	0	0	2	99
2023-05-13 11:29:00	La serena	32	1	0	1	0	3	1	1	1	2	99
2023-05-14 22:12:00	Viña del mar	35		99		99	99	99	0	0	2	No aplica	Se aplica protocolo de cierre por no adherencia.
2023-05-15 12:31:00	Valparaiso	44		99		99	99	99	0	0	2	Incontactable	Se aplica protocolo de cierre por no contactibilidad.
2023-05-15 13:10:00	Santiago, La Florida	33	3 hijos (17, 8 y 6 años)	0	No aplica.	0	4	1	1	1	2	99
2023-05-15 13:11:00	Pica	38	Sí, una de 15 y uno 18	0	Ninguno	0	2	0	0	0	2	Incompleto	Se cierra por error de SIRUS se reingresa ficha.
2023-05-15 15:50:00	Concepcion	41	Sí (hija de 17)	0	Actualmente no	0	4	1	0	0	2	Incompleto	Error de SIRUS, Se reingresa ficha.
2023-05-15 19:37:00	Viña del mar	35		99		99	99	99	0	0	2	No aplica	Se aplica protocolo de cierre por no adherencia.
2023-05-17 20:44:00	Dalcahue	23	1	1	no	0	3	1	0	0	2	Cancelada	Se cierra por duplicidad de fichas.
2023-05-18 21:47:00	Concon	40	1	1	1	0	3	1	0	1	1	99
2023-05-19 13:47:00	Santiago melipilla	27	1	1	0	1	3	1	0	1	2	99
2023-05-22 12:17:00	Aysen	37	1	0	1	1	2	1	1	0	2	99
2023-05-22 11:37:00	Santiago	48	1	0	1	1	3	0	1	1	2	No aplica	Cierre por no adherencia
2023-05-20 17:32:00	Santiago	40	0	0	1	0	3	1	1	0	2	Completado	Se aplica protocolo de cierre - Usuaria con intento suicida.
2023-05-23 21:34:00	Pica	38	1	0	0	0	2	0	0	0	2	No aplica	Se cierra por no adherencia
2023-05-23 21:32:00	Concepcion	41	1	0	0	0	4	1	1	0	1	99
2023-05-23 21:04:00	Iquique	21	0	0	0	0	0	99	0	0	2	No aplica	Se aplica protocolo de cierre, usuaria no es perfil de la fundación.
2023-06-01 09:47:00	Dalcahue	23	1	1	0	0	3	1	1	1	2	No aplica	Se aplica protocolo de cierre por no adherencia
2023-05-29 09:43:00	Valparaíso	40	1	0	0	0	2	1	0	1	1	99
2023-05-29 11:42:00	Santiago	36	1	1	0	0	4	1	0	1	2	Incontactable	No contesta
2023-05-29 09:51:00	Villa alemana	34	1	1	1	0	4	0	0	1	1	99
2023-05-29 10:14:00	Algarrobo	33	0	0	0	0	0	0	0	0	2	No aplica	Se aplica protocolo de cierre, no es perfil de la Fundación.
2023-05-29 20:54:00	Villa alemana	33	No.	0	Losartan	0	3	1	1	1	1	99
2023-05-30 16:19:00	Viña del mar	22	No tiene.	1	No aplica.	1	2	1	0	1	1	99
2023-05-31 10:13:00	Santiago	49	sí 4, 25a, 20a,16a,14a	1	Sertralina	1	99	1	0	0	1	99
2023-05-31 15:06:00	VIÑA DEL MAR	27	3	0	si (1)	0	2	0	0	0	2	Incompleto	Se cierra por error de ficha y se reingresa.
2023-06-02 01:07:00	Valparaiso	36	hijas: 2 y 6	1	no	0	99	1	1	0	1	No aplica	Se aplica protocolo de cierre por no adherencia.
2023-06-03 17:39:00	Valparaíso	54	1	0	0	0	2	1	0	0	2	99
2023-06-02 09:58:00	Calbuco	31	1	1	0	0	1	1	1	1	2	No aplica	Se cierra por no adherenciaRZV
2023-06-08 21:21:00	VIÑA DEL MAR	27	1	0	1	0	2	0	0	0	2	Completado	Se aplica protocolo de cierre.
2023-06-05 14:24:00	Santisgo de chile	25	no	0	no	1	3	0	0	1	1	99
2023-06-05 18:21:00	Viña del mar	43	1	1	1	0	2	1	0	1	1	99
2023-06-06 00:33:00	Santiago	40	1	0	1	0	4	1	1	1	1	99
2023-06-05 19:23:00	Viña del mar	37	1	1	0	1	2	1	0	0	2	99
2023-06-07 11:45:00	Villa Alemana	25		99		99	99	99	0	0	2	No aplica	Se aplica protocolo de cierre, usuaria no perfil de la fundación.
2023-06-07 16:38:00	los lagos	51	0	1	0	0	0	0	0	0	2	No aplica	Se aplica protocolo de cierre, no es perfil de la fundación.
2023-06-07 19:47:00	Rio Cuarto	41		99		99	99	99	0	0	2	No aplica	Se aplica protocolo de cierre por estar viviendo fuera de Chile.
2023-06-12 11:17:00	San bernardo	41	1	1	1	0	4	0	0	0	1	99
2023-06-08 18:33:00	Santiago	35	1	1	0	0	1	1	1	1	1	99
2023-06-10 16:23:00	La Serena	32	1	0	0	0	2	1	1	0	1	99
2023-06-12 13:40:00	Santiago	46	1	1	1	0	2	0	1	1	1	99
2023-06-13 07:20:00	Valparaíso	47	1 (11a)	0	no	0	2	1	0	0	2	No aplica	Se aplica protocolo de cierre por no adherencia.
2023-06-13 16:46:00	Viña del mar	45		99		99	99	99	0	0	2	No aplica	Se aplica protocolo de cierre por no adherencia.
2023-06-13 11:30:00	Dalcahue	32	3 (7a), (5a), (1a)	0	según relato no	0	2	0	1	1	1	99
2023-06-13 12:39:00	Valparaíso	32	2 Mateo (11a) Rafaela (4a)	1	Escitalopram	0	4	1	1	1	1	99
2023-06-13 17:57:00	Santiago	49	sí 4, 25a, 20a,16a,14a	1	sí, sertralina	0	2	1	0	1	1	99
2023-06-13 20:38:00	Santiago	29	0	1	0	0	4	1	0	1	0	Incompleto	Mal digitado el mail de la profesional, se abrira nuevamenteCoord. RZV
2023-06-14 12:00:00	Santiago	34	1	1	1	0	2	0	0	1	1	99
2023-06-15 17:28:00	Villa alemana	49	1	1	1	0	2	1	0	1	1	99
2023-06-14 12:14:00	Caleta horcón	39	0	99	0	0	3	1	0	0	1	99
2023-06-14 14:51:00	Santiago	41	1	1	0	0	2	1	1	1	1	99
2023-06-14 15:03:00	Viña del mar	38	1	1	0	0	4	1	0	1	1	99
2023-06-14 16:09:00	Santiago , maipu	35	1	0	0	0	2	1	0	0	2	Incompleto	Se cierra por protocolo de no asistencia de la usuaria a las sesiones programadas con ps.
2023-06-14 17:23:00	Mulchen	42	1	1	0	0	3	0	1	1	1	99
2023-06-14 17:56:00	Temuco	45	1	0	1	0	2	1	0	0	0	99
2023-06-14 19:15:00	Concepción	27	0	0	0	0	0	0	0	0	2	No aplica	Se aplica protocolo de cierre, no es perfil de atenciòn.
2023-06-14 21:49:00	Santiago	47	1	1	1	1	1	1	1	0	0	99
2023-06-14 22:24:00	Santiago	40	1	0	0	0	2	0	1	1	1	99
2023-06-15 06:38:00	Santiago	38	1	1	0	0	3	1	1	0	1	99
2023-06-15 08:18:00	Viña del mar	47	1	1	1	0	2	1	0	1	1	99
2023-06-15 11:09:00	Talca	43	1	1	1	0	2	0	0	0	0	99
2023-06-15 11:33:00	valparaiso	38	1	1	0	0	2	1	1	1	1	99
2023-06-15 13:01:00	San Antonio	46		99		99	99	99	0	0	2	Incontactable	Se aplica protocolo de cierre por no contactabilidad.
2023-06-15 13:02:00	Curacavi	18	1	0	0	0	1	1	1	0	1	99
2023-06-15 13:59:00	Ñuble	38	2 hijos (21 y 12 años)	0	Trastorno de Bipolaridad. Medicamentos: Litio y Rispiridona.	1	3	1	0	0	1	99
2023-06-15 14:42:00	Longaví	52	Sofía, 12 años.	0	Clonazepam	0	3	0	1	0	0	99
2023-06-15 20:08:00	Santiago	44		99		99	99	99	0	0	2	No aplica	Se aplica protocolo de cierre por no adherencia
2023-06-15 20:43:00	Concepcion	31	no	1	si (1)	0	3	1	0	0	2	99
2023-06-15 21:56:00	Santiago	35	1	0	0	0	2	99	0	0	2	No adherencia	Cerrada por no adherencia
2023-06-15 23:13:00	Vicuña - coquimbo	29		99		99	99	99	0	0	2	No aplica	Se aplica protocolo de cierre por no adherencia.
2023-06-15 23:40:00	lorenamardones79@gmail.com	43	1 (24a)	0	hormonas	0	2	1	1	1	1	99
2023-06-16 00:23:00	viña del mar	32		99		99	99	99	0	0	1	99
2023-06-16 00:39:00	Antofagasta	41	3 hijxs (16a)- (14a)-(8a)	1	no	0	2	0	0	1	1	99
2023-06-16 09:49:00	Maipu	43	1	0	0	0	3	1	0	0	1	99
2023-06-16 12:49:00	Valdivia	50	1	0	1	1	2	1	1	1	1	99
2023-06-16 13:19:00	La florida santiago	54		99		99	99	99	0	0	2	No aplica	Se aplica protocolo de cierre por no adherencia.
2023-06-16 15:44:00	Osorno	41	0	1	0	0	4	1	1	0	0	99
2023-06-16 16:11:00	Talca	35	1	0	0	0	4	0	1	0	0	99
2023-06-16 19:02:00	viña del mar	51	1	1	1	0	1	1	1	1	1	No aplica	Se aplica protocolo de cierre por no adherencia.
2023-06-16 23:40:00	Salamanca	32	1	1	0	0	3	0	1	1	1	99
2023-06-16 23:49:00	Ovalles	34	1	0	1	1	99	1	0	0	0	99
2023-06-17 10:30:00	Santiago	41		99		99	99	99	0	0	2	No aplica	Se aplica protocolo por no adherencia
2023-06-17 14:57:00	Vicuña	38		99		99	99	99	0	0	2	Incontactable	Se aplica protocolo de cierre por no contacto efectivo.
2023-06-17 18:15:00	Calama	36		99		99	99	99	0	0	2	Error	Se cierra por error en digitación.
2023-06-23 15:02:00	Calama	33		99		99	99	99	0	0	2	Incontactable	e aplica protocolo de cierre por no contacto efectivo.
2023-06-17 20:48:00	Temuco	40	1	0	0	1	2	1	0	1	1	99
2023-06-17 21:12:00	Lampa	33	1	0	1	0	1	1	0	0	1	99
2023-06-17 23:47:00	Santiago	37		99		99	99	99	1	0	2	Cancelada	Se aplica protocolo de cierre, usuaria manifiesta no desea continuar con el proceso.
2023-06-18 07:56:00	la Serena	43	10	1	no	0	3	1	1	0	1	99
2023-06-18 11:35:00	Quilpué	36	1	0	1	0	4	1	0	0	0	99
2023-06-23 19:57:00	Santiago	31	1	1	0	0	4	1	0	0	0	99
2023-06-18 17:19:00	Constitucion	36		99		99	99	99	0	0	2	No aplica	Se aplica protocolo de cierre por no adherencia.
2023-06-18 17:30:00	Buin	51	1	0	0	0	2	1	0	0	1	99
2023-06-18 22:29:00	Santiago	41	1	1	0	1	2	0	1	1	0	99
2023-06-19 12:19:00	Santiago	42	1	0	0	1	1	1	1	0	1	99
2023-06-21 12:48:00	viña del mar	41	1	0	0	0	4	1	1	0	0	99
2023-06-21 15:42:00	Villa alemana	28	1	1	0	0	3	1	1	1	0	99
2023-06-21 20:17:00	San felipe	41	1	1	0	0	4	0	1	1	1	99
2023-06-22 17:20:00	Calama	25		99		99	99	99	0	0	1	99
2023-06-18 17:55:00	Machali	51	1	0	1	0	2	0	0	0	2	No aplica	Se aplica protocolo de cierre, ususria no es perfil de la fundación.
2023-06-18 21:43:00	Concepción	32		99		99	99	99	1	0	1	99
2023-06-18 23:15:00	Concepcion	23		99		99	99	99	1	0	1	99
2023-06-19 12:07:00	Santiago	50	1	0	1	0	3	0	0	0	0	99
2023-06-20 13:48:00	Viña del mar	33	1	1	1	0	4	1	1	0	1	99
2023-06-22 11:00:00	Coquimbo	27	1	1	0	0	3	1	0	0	1	99
2023-06-23 16:20:00	Quilpué	25	1	0	0	0	2	1	0	1	1	99
2023-06-20 12:12:00	Viña del mar	42	1	0	1	0	2	1	0	0	0	99
2023-06-22 20:26:00	Calera	37	1	0	0	0	2	1	1	1	1	99
2023-06-28 18:51:00	Quilpue	26	1	1	0	0	2	1	1	0	1	99
2023-06-23 20:12:00	Valparaíso	37		99		99	99	99	1	0	2	No adherencia	Se procede al cierre de la ficha por NO ADHERENCIA en el primer contacto.
2023-06-27 17:41:00	Valparaiso	43	1	0	0	0	4	1	1	0	1	99
2023-06-28 20:21:00	Santiago	31	1	1	1	0	3	1	1	1	1	99
2023-06-28 20:23:00	Santiago de chile	27	0	1	0	0	4	1	0	0	1	99
2023-06-26 21:59:00	La florida santiago	36	19 hija	1	zoplicona	1	3	99	0	0	1	99
2023-06-29 08:12:00	Valparaiso	33		99		99	99	99	0	0	2	Incontactable	Se aplica protocolo de cierra, usuaria inublicable.
2023-07-03 00:23:00	Valparaíso	43		99		99	99	99	0	0	99	99
2023-07-04 15:06:00	Valparaiso	32		99		99	99	99	0	0	99	99
2023-06-26 17:12:00	Región metropolitana	32		99		99	99	99	0	0	2	No aplica	Se aplica protocolo de cierre, caso no perfil de la fundación.
2023-06-29 18:33:00	Viña del mar	24	0	0	0	0	0	0	0	0	2	No aplica	se aplica protocolo de cierre, caso no perfil de la fundacion.
2023-07-04 16:14:00	Viña del Mar	33	1	1	1	0	2	1	0	0	1	99
2023-07-05 18:48:00	Salvatierra	30		99		99	99	99	0	0	2	Incontactable	Se aplica protocolo de cierre por inubicabilidad.
2023-07-07 10:58:00	Santiago	82	1	0	1	0	2	1	0	0	1	99
2023-07-07 22:50:00	Quito	24	0	0	0	0	99	99	0	0	2	No aplica	Se aplia protocolo de cierre, usuaria no cumple con criterios de atención.
2023-07-08 12:33:00	cabildo, quinta region chile	24	1	1	0	0	3	0	1	0	1	99
2023-07-08 15:53:00	Viña del mar	20	0	1	0	0	2	1	0	0	1	99
2023-07-12 11:40:00	Colina	35		99		99	99	99	0	0	99	99
2023-07-18 17:19:00	Antofagasta	38		99		99	99	99	0	0	99	99
2023-07-12 13:34:00	Viña del mar	36		99		99	99	99	0	0	99	99
2023-07-15 21:07:00	Santiago	41		99		99	99	99	0	0	99	99
2023-07-20 00:49:00	Villa alemana	34	1	0	0	0	2	1	0	1	1	99
