# Supplementary material for: Analysis of IPV success treatment from an AI approach
Source: PLoS One. 2025 Jun 3;20(6):e0323945. doi: 10.1371/journal.pone.0323945 (PMC12132942; doi:10.1371/journal.pone.0323945)
Supplement: S3 DataBase — Referes to excel data base. (XLSX) [file pone.0323945.s003.xlsx]

## Sheet: Sheet1
Fecha Solicitud	Comuna	Edad	Hijos	Trabaja fuera	Nivel de estudios	Tiene red apoyo	Medicamentos	vive con agresor
2021-09-08 23:03:00	Arica	41	4	1	4	1	0	0
2021-09-08 20:03:00	Ancud	43	2	1	3	99	1	0
2021-09-11 19:55:00	Quilpué	26	1	1	2	1	0	0
2021-09-16 10:07:00	Viña del mar	39	2	0	2	1	1	0
2021-09-17 19:13:00	Lota	23	1	1	3	0	0	1
2021-09-17 09:41:00	La serena	28	0	1	2	0	0	0
2021-09-17 22:15:00	Renaico	27	1	0	2	1	1	0
2021-09-18 11:49:00	Angol	30	3	1	2	0	0	0
2021-09-19 14:44:00	Santiago	47	4	1	2	0	1	0
2021-09-19 20:26:00	Santiago	42	2	0	4	1	0	0
2021-09-19 23:54:00	Viña del mar	28	1	0	4	1	99	0
2021-09-20 08:05:00	Antofagadta	29	2	1	3	0	0	0
2021-09-20 11:47:00	San joaquin	40	3	1	2	0	0	0
2021-09-22 12:18:00	Rancagua	29	2	0	2	1	0	0
2021-09-19 01:18:00	Los Vilos	64	3	0	4	1	99	1
2021-10-04 23:25:00	Santiago	27	1	0	2	1	0	0
2021-10-12 21:10:00	Temuco	26	1	0	2	1	0	0
2021-10-13 17:39:00	Temuco	54	2	0	3	1	99	1
2021-10-13 19:58:00	Arica	25	1	0	2	0	0	1
2021-10-15 08:47:00	Santiago	36	0	1	2	0	0	0
2021-10-29 23:05:00	Valparaíso	45	2	0	2	0	0	0
2021-10-30 18:39:00	Antofagasta	43	3	1	2	0	0	0
2021-10-30 18:41:00	Santiago	32	1	1	3	1	0	0
2021-10-30 18:43:00	Talca	31	0	0	3	99	0	1
2021-10-30 18:48:00	Alto hospicio	39	2	0	1	0	0	0
2021-10-30 18:51:00	Talca	26	2	0	1	1	0	99
2021-10-30 18:52:00	Los andes	27	1	1	3	1	0	1
2021-11-01 08:48:00	Quillota	38	2	0	3	1	1	0
2021-11-01 11:15:00	San bernardo	20	0	0	3	0	0	1
2021-11-03 21:39:00	Valparaíso	37	3	1	3	0	0	1
2021-11-08 15:12:00	Quilpué	32	1	0	4	1	0	0
2021-11-08 16:51:00	Santiago, pirque	73	2	0	2	1	1	1
2021-11-08 17:14:00	La serena	50	2	1	2	1	1	0
2021-11-08 17:22:00	Santiago	31	3	1	2	0	99	0
2021-11-08 17:27:00	Talca	36	2	1	2	1	0	1
2021-11-16 21:20:00	Viña del mar	36	4	0	3	1	1	0
2021-11-22 21:26:00	Santiago, Maipu	25	0	1	4	1	0	0
2021-12-20 22:35:00	Región metropolitana	42	1	0	2	1	1	1
2021-12-25 21:03:00	Valparaíso	52	2	1	99	0	1	0
2021-12-26 15:55:00	Curico	33	3	1	2	0	99	0
2021-12-26 18:49:00	Antofagasta	33	2	1	1	0	0	0
2021-12-26 09:58:00	Santiago	40	2	0	2	0	0	0
2021-12-27 20:47:00	Antofagasta	40	2	1	2	0	0	0
2021-12-27 12:07:00	Santiago	28	3	1	2	1	99	0
2021-12-28 17:33:00	Santiago	45	4	0	2	0	0	0
2021-12-28 18:05:00	Valparaiso	23	0	0	1	0	1	1
2021-12-28 11:55:00	Villa alemana	31	2	0	4	99	0	0
2021-12-28 12:02:00	Santiago	47	2	0	2	1	0	0
2022-01-16 13:52:00	Concepción	44	1	0	2	1	1	0
2022-01-30 16:44:00	Pudahuel	27	1	1	3	1	0	0
2022-03-07 12:15:00	Viña del mar	37	3	0	2	0	0	0
2022-03-07 12:14:00	Santiago	26	0	1	4	1	0	0
2022-03-07 12:08:00	Valparaíso	25	0	0	2	1	0	0
2022-03-07 12:07:00	Santiago	42	1	1	3	1	1	0
2022-03-12 21:30:00	Calama	32	1	1	3	1	1	0
2022-03-12 21:18:00	Talca	29	3	0	4	1	1	0
2022-03-13 16:16:00	Santiago	42	4	1	3	1	99	0
2022-03-11 22:03:00	Talca	39	3	0	4	1	0	0
2022-03-13 14:21:00	Tocopilla	36	1	1	2	1	0	0
2022-03-13 22:32:00	Santiago	30	3	1	2	1	1	0
2022-03-13 10:53:00	Santiago	26	2	0	2	1	0	0
2022-03-13 19:26:00	Viña del mar	37	3	0	1	1	0	0
2022-03-14 21:53:00	Chile	27	2	1	4	1	0	0
2022-03-14 22:21:00	Antofagasta	22	1	1	3	1	0	0
2022-03-15 15:43:00	Santiago	33	2	0	2	1	0	0
2022-03-14 11:27:00	Arica	20	1	1	2	0	0	0
2022-03-15 09:36:00	Viña del Mar	25	1	1	4	1	0	0
2022-04-01 13:29:00	Calama	32	1	0	1	0	0	0
2022-04-04 22:00:00	Rancagua	20	0	1	2	1	0	1
2022-04-06 18:38:00	Quilpue	35	2	1	3	1	0	0
2022-03-16 21:53:00	Valparaiso	55	4	1	2	1	1	0
2022-04-07 18:24:00	Santiago	42	1	1	1	0	1	1
2022-04-08 18:06:00	Santiago	24	0	1	2	1	99	0
2022-04-09 21:31:00	Valparaiso	33	2	1	4	1	99	0
2022-04-10 18:15:00	Talagante	43	3	1	4	1	1	0
2022-04-10 18:23:00	Santiago	18	0	0	2	1	0	0
2022-04-10 19:16:00	Melipilla	30	1	1	4	1	0	0
2022-03-16 22:14:00	Valparaiso	36	1	1	99	1	0	0
2022-03-16 22:24:00	Rancagua	32	2	0	4	1	0	0
2022-03-16 23:08:00	Casablanca	31	5	1	99	1	1	0
2022-03-17 09:52:00	Valparaíso	43	4	1	2	0	0	0
2022-03-22 17:26:00	Villa Alemana	48	1	0	3	0	0	1
2022-03-31 17:06:00	Viña del mar	34	0	1	4	1	0	0
2022-03-29 18:36:00	Chillan Viejo	27	2	1	2	1	0	0
2022-03-30 20:37:00	Antofagasta	31	2	0	2	1	0	0
2022-03-23 18:39:00	Santiago	39	2	1	3	1	1	0
2022-04-24 00:49:00	Santiago	44	4	0	1	0	0	1
2022-04-20 21:10:00	Quilpue	52	2	1	2	0	0	0
2022-04-21 13:47:00	Loncoche	30	1	0	4	1	1	0
2022-04-21 11:23:00	viña del mar	29	2	1	3	1	1	0
2022-04-24 14:03:00	Quilpué	42	2	1	2	1	1	0
2022-04-26 17:50:00	Los Andes	26	1	0	3	1	1	0
2022-04-27 10:14:00	Chile	23	0	0	2	0	0	1
2022-05-01 16:33:00	Valparaíso	39	3	1	3	1	99	1
2022-05-03 17:21:00	Santiago	51	3	0	3	0	1	0
2022-05-03 18:04:00	Viña del mar	38	1	0	99	0	0	1
2022-05-03 20:04:00	Chillan	27	1	0	2	1	0	1
2022-05-04 11:11:00	Puerto Montt	24	1	1	99	1	0	1
2022-05-04 08:32:00	Coquimbo	35	1	1	2	0	0	1
2022-05-04 18:02:00	Calama	27	3	1	1	0	0	1
2022-05-04 20:18:00	la serena	47	2	0	3	99	0	0
2022-05-04 20:33:00	Santiago	38	2	1	4	1	0	0
2022-05-04 21:10:00	Viña del mar	33	1	0	1	1	1	0
2022-05-04 22:13:00	Rancagua	46	2	0	99	1	1	0
2022-05-05 17:00:00	Osorno	40	0	0	4	0	0	0
2022-05-10 15:46:00	talca	30	1	1	3	1	1	0
2022-05-05 08:50:00	Villa alemana	37	2	0	4	0	1	1
2022-05-06 16:39:00	Temuco	39	3	1	3	1	99	0
2022-05-06 12:04:00	Iquique	33	1	0	1	1	0	1
2022-05-07 16:04:00	P. Montt	58	6	0	2	1	1	1
2022-05-06 23:46:00	Penco	41	3	0	1	1	1	0
2022-05-11 18:06:00	Ningunaparte	11	1	1	4	1	0	0
2022-05-12 11:24:00	Santiago	35	1	1	4	1	0	1
2022-05-07 10:57:00	San Antonio	29	1	1	2	1	0	1
2022-05-14 23:02:00	Melipilla	33	3	0	3	0	0	0
2022-05-15 13:51:00	Viña del Mar	39	3	1	3	1	0	0
2022-05-20 11:19:00	Villa alemana	36	2	1	2	1	0	0
2022-05-23 21:28:00	RANCAGUA	38	2	1	4	1	0	0
2022-05-25 21:24:00	Quintero	24	1	0	3	1	1	0
2022-05-28 21:40:00	quintero	38	2	1	2	1	0	0
2022-06-01 21:29:00	Parral	30	1	0	3	1	1	0
2022-06-02 14:28:00	Concepción	30	3	0	99	1	1	1
2022-06-02 15:12:00	Santiago	34	2	1	99	1	0	0
2022-06-02 17:09:00	Viña del mar	20	1	0	4	1	99	0
2022-06-02 12:19:00	Quilpue	25	2	0	3	1	1	0
2022-06-02 16:43:00	Rancagua	36	4	0	2	1	1	0
2022-06-03 09:15:00	Arica	38	2	1	2	1	0	0
2022-06-03 19:15:00	Santa Cruz	43	2	1	2	0	0	0
2022-06-03 18:23:00	Mejillones antofagasta	30	4	0	2	1	0	0
2022-06-04 17:46:00	Puerto Montt	27	1	1	3	1	0	0
2022-06-04 18:09:00	Valparaiso	30	0	1	4	1	1	0
2022-06-04 20:49:00	Antofagasta	32	1	0	3	0	0	1
2022-06-04 22:04:00	Santiago	40	2	0	4	1	0	0
2022-06-05 21:13:00	Curico	30	0	1	3	0	0	1
2022-06-04 11:35:00	Santiago	30	1	1	99	0	0	0
2022-06-06 14:04:00	San Antonio	23	0	0	4	1	1	0
2022-06-06 16:03:00	Stgo	41	1	1	2	1	0	0
2022-06-05 23:04:00	Valparaíso	44	1	1	99	1	1	1
2022-06-05 08:59:00	Santiago	47	2	1	2	0	1	0
2022-06-05 11:03:00	Valdivia	33	2	1	2	1	1	0
2022-06-05 23:24:00	Osorno	29	2	1	4	0	99	1
2022-06-11 16:44:00	Concepcion	41	3	1	2	1	0	0
2022-06-14 19:00:00	El monte	30	2	1	4	1	0	0
2022-06-14 11:23:00	Río Bueno	32	4	1	1	1	0	0
2022-06-18 20:08:00	Valaparaiso	26	0	0	3	1	1	1
2022-06-20 18:11:00	Santiago	50	6	1	2	0	1	0
2022-06-25 16:49:00	Santiago9	54	4	0	2	1	1	1
2022-06-30 10:55:00	viña del mar	35	1	1	3	1	0	0
2022-07-01 15:30:00	Puerto Montt	31	2	1	3	1	0	0
2022-07-04 14:53:00	Valparaiso	31	1	1	2	1	0	0
2022-07-05 07:51:00	Rancagua	47	2	1	3	1	0	0
2022-07-05 17:34:00	Santiago	26	1	1	3	1	0	0
2022-07-06 11:58:00	Santiago	35	2	0	4	1	99	0
2022-07-06 13:39:00	Temuco	36	2	1	2	0	0	0
2022-07-06 15:33:00	Villa Alemana	47	3	0	3	1	0	0
2022-07-06 17:35:00	Coquimbo	44	4	0	2	1	0	0
2022-07-06 14:22:00	Valparaíso	32	0	1	3	1	99	0
2022-07-05 12:44:00	Santiago	46	3	0	2	1	1	0
2022-07-05 22:44:00	Puerto Montt	27	0	1	99	1	0	0
2022-07-09 20:15:00	Santiago	51	1	1	99	1	0	0
2022-07-09 23:22:00	Santiago	34	1	0	2	1	1	0
2022-07-12 12:13:00	Osorno	49	2	1	99	1	0	1
2022-07-13 15:54:00	Santiago	55	3	1	2	1	1	0
2022-07-08 21:32:00	Chile	49	5	0	99	1	0	1
2022-07-14 16:22:00	San bernardo	30	2	1	3	1	0	0
2022-07-19 17:50:00	Valparaiso	34	1	1	99	1	0	0
2022-07-19 11:05:00	Melipilla	34	2	0	2	0	0	0
2022-07-20 11:50:00	puerto varas	30	1	1	4	1	99	0
2022-07-18 18:40:00	Villa alemana	44	2	1	3	0	1	0
2022-07-23 10:50:00	Santiago	20	1	1	2	1	0	0
2022-07-25 11:37:00	Rancagua	53	2	1	2	1	1	0
2022-07-26 11:36:00	Santiago	56	5	99	2	1	1	1
2022-07-27 21:41:00	Santiago	26	2	0	4	1	0	1
2022-07-28 12:11:00	Viña del Mar	37	3	1	3	1	0	0
2022-07-28 15:53:00	Santiago	29	1	1	2	1	0	0
2022-08-01 10:53:00	Rio negro	28	1	1	4	1	1	0
2022-07-30 01:09:00	Santiago	49	1	1	4	1	0	0
2022-08-02 09:56:00	Valparaiso	24	1	1	3	1	0	1
2022-08-06 00:05:00	Santiago	25	1	1	99	0	0	0
2022-08-08 10:26:00	Santiago	37	2	1	4	1	1	0
2022-08-08 12:00:00	Valparaiso	29	4	1	1	1	0	0
2022-08-09 15:30:00	Rancagua	23	0	0	2	1	0	0
2022-08-10 19:17:00	Santiago	38	3	1	3	1	0	0
2022-08-11 09:00:00	Santiago	44	2	1	4	0	99	0
2022-08-12 21:17:00	Valparaiso	35	1	0	2	1	0	0
2022-08-15 19:46:00	Valparaiso	37	0	1	4	1	0	0
2022-08-13 18:52:00	Santiago	48	0	1	2	1	1	0
2022-08-17 14:23:00	Santiago	26	2	1	2	1	1	0
2022-08-17 17:30:00	Villa alemana	30	1	1	99	1	1	0
2022-08-18 11:17:00	Villa alemana	39	1	0	2	1	0	0
2022-08-18 13:21:00	Temuco	40	1	0	4	1	1	0
2022-08-21 20:51:00	Quilpué	51	3	1	4	1	0	0
2022-08-22 18:50:00	Calama	30	1	1	2	1	0	0
2022-08-23 02:41:00	Antofagasta	29	1	1	4	0	0	0
2022-08-23 07:48:00	Valpo	48	1	1	2	1	1	0
2022-08-22 21:52:00	Viňa	37	2	1	2	0	0	1
2022-08-23 15:19:00	Santiago	52	3	1	2	0	0	1
2022-08-23 15:36:00	Santiago	32	4	1	2	1	0	0
2022-08-23 12:05:00	Santiago	41	6	0	99	0	1	1
2022-08-23 11:18:00	Viña	60	2	1	2	0	1	1
2022-08-23 21:28:00	Santiago	32	1	0	4	1	0	0
2022-08-24 15:30:00	Santiago	42	2	1	3	0	0	1
2022-08-24 13:23:00	Isla de Pascua	36	0	0	3	1	0	0
2022-08-23 08:44:00	Valpo	47	2	1	3	1	1	0
2022-08-24 01:00:00	Talcahuano	50	3	0	2	1	1	0
2022-08-24 16:55:00	Coquimbo	32	99	1	4	1	1	1
2022-08-24 17:00:00	Stgo	48	4	1	2	0	1	99
2022-08-24 07:14:00	Antofagasta	23	1	0	2	1	1	0
2022-08-24 19:54:00	Santiago	24	2	0	4	1	0	0
2022-08-24 10:37:00	Santiago	25	0	1	4	1	0	0
2022-09-01 21:18:00	Santiago	24	0	0	4	1	99	0
2022-08-24 19:16:00	Valparaíso	31	0	0	2	1	0	0
2022-08-25 02:24:00	Maipu	33	2	0	99	1	0	0
2022-09-01 13:41:00	Santiago	36	1	0	2	1	0	1
2022-08-24 00:19:00	Santiago	33	0	1	4	1	0	0
2022-08-29 14:54:00	Santiago	28	2	1	4	1	0	0
2022-08-29 14:16:00	Quilpué	22	2	1	2	1	0	0
2022-08-30 11:14:00	Santiago	52	2	0	3	1	0	0
2022-08-25 20:23:00	Canela	42	0	0	2	1	0	0
2022-08-28 12:41:00	Santiago	41	2	1	2	0	1	1
2022-08-29 13:58:00	Valparaíso	30	2	1	99	1	1	0
2022-08-29 10:06:00	Valparaiso	38	2	0	4	0	0	0
2022-08-30 13:26:00	Concepcion	57	1	1	3	1	0	0
2022-08-31 15:47:00	Valparaíso	40	3	1	3	1	1	0
2022-08-31 23:28:00	Puente alto	34	2	1	2	0	0	0
2022-08-25 19:33:00	Copiapó	25	0	1	2	1	0	0
2022-08-30 15:39:00	Rancagua	32	2	0	2	1	0	0
2022-08-29 13:59:00	Villa alemana	44	2	1	4	1	0	0
2022-08-28 22:43:00	Valparaíso	39	2	1	3	1	1	0
2022-08-25 13:27:00	El bosque	34	7	1	99	1	0	1
2022-09-09 12:51:00	La serena	26	0	0	4	1	99	0
2022-09-20 16:15:00	santiago	39	1	1	4	1	99	0
2022-09-05 10:34:00	Puerto Montt	61	1	1	3	0	1	0
2022-09-07 21:28:00	SANTIAGO	50	3	1	99	1	1	1
2022-09-02 07:12:00	Puerto Montt	26	1	1	3	1	0	0
2022-09-26 02:19:00	Viña del mar	23	1	99	2	1	0	0
2022-09-26 00:46:00	Coquimbo	43	1	0	2	1	1	0
2022-09-11 15:57:00	Santiago	45	1	0	4	0	1	0
2022-09-15 00:30:00	Santiago	65	3	0	2	0	1	0
2022-09-17 11:15:00	Puente alto	23	1	0	3	99	0	1
2022-09-20 10:32:00	Santiago	31	1	0	2	1	1	1
2022-09-20 11:24:00	Talcahuano	48	3	0	4	1	1	0
2022-09-22 22:20:00	Valparaíso	37	2	1	2	0	0	1
2022-08-28 18:13:00	Viña del Mar	34	0	0	2	1	0	0
2022-09-27 19:59:00	Santiago	33	2	1	2	99	0	0
2022-09-12 22:59:00	Santiago	48	1	1	3	1	1	0
2022-09-12 13:36:00	Talcahuano	32	2	0	4	1	1	0
2022-09-22 10:01:00	Santiago	36	2	1	99	1	0	0
2022-08-26 20:46:00	Rengo	29	0	1	4	1	1	0
2022-08-23 12:20:00	Temuco	39	2	0	2	0	1	0
2022-09-12 19:46:00	Villa alemana	28	1	1	2	1	0	0
2022-08-25 12:37:00	Santiago	33	1	1	2	1	99	0
2022-09-27 14:46:00	Viña del Mar	51	5	0	3	1	1	0
2022-10-08 14:07:00	Santiago	46	2	1	3	1	0	0
2022-09-22 09:01:00	PUENTE ALTO SANTIAGO	30	2	1	2	1	0	1
2022-10-06 15:22:00	Santiago	40	6	0	1	1	1	0
2022-10-07 08:21:00	Santiago	42	1	0	2	1	0	0
2022-10-07 15:16:00	Limache	26	2	1	2	1	1	0
2022-10-07 08:33:00	Valparaíso	40	2	0	3	1	0	0
2022-09-30 20:09:00	Valparaíso	46	2	1	3	1	0	0
2022-10-17 18:55:00	metropolitana	31	2	0	3	1	1	0
2022-10-20 17:13:00	Valparaiso	37	3	1	2	1	0	0
2022-10-18 19:38:00	Puente alto	30	2	0	4	1	1	0
2022-10-24 10:32:00	Labranza	32	2	0	2	1	0	1
2022-10-24 14:38:00	Temuco	46	3	1	3	1	0	1
2022-10-18 14:25:00	Santiago	31	4	1	99	1	0	0
2022-11-07 13:27:00	viña del mar	39	3	1	3	1	1	0
2022-11-03 11:13:00	Valparaíso	45	3	1	3	1	0	0
2022-10-21 11:03:00	Fuera de Santiago	28	0	1	4	1	1	0
2022-11-15 20:10:00	Santiago Maipu	61	3	0	99	1	1	0
2022-10-27 13:33:00	Viña del Mar	41	1	1	4	0	1	0
2022-11-20 15:17:00	Santiago	25	0	1	4	1	0	0
2022-11-25 18:41:00	Santiago	49	3	0	2	1	1	0
2022-11-22 18:36:00	Puchuncaví	60	2	0	3	0	0	1
2022-11-21 18:46:00	Viña del Mar	43	2	1	3	1	1	0
2022-11-23 17:54:00	Santiago	38	2	0	4	1	0	0
2022-11-23 13:16:00	Valparaiso	43	2	1	3	1	1	0
2022-11-25 15:44:00	Villa Alemana	52	3	0	99	1	1	0
2022-11-24 13:34:00	Curico	43	2	1	3	1	0	0
2022-11-22 09:48:00	Viña del mar	30	1	1	2	1	0	0
2022-11-25 18:55:00	Los ángeles	35	4	1	4	0	0	0
2022-11-30 10:09:00	stgo	46	3	0	2	0	1	1
2022-12-01 18:28:00	Santiago, Maipú	49	3	0	99	1	1	0
2022-11-29 07:40:00	Quilpué	44	1	0	2	1	0	0
2022-11-29 19:24:00	Santiago	45	2	0	3	1	0	0
2022-11-29 17:26:00	Puerto montt	44	3	1	1	1	0	0
2022-12-01 19:08:00	Villa Alemana	38	3	1	4	1	0	1
2022-11-30 12:43:00	Santiago	39	2	1	2	1	0	0
2022-12-04 21:49:00	Santiago	44	2	1	4	1	0	0
2022-12-05 12:21:00	La Serena	48	0	1	2	1	1	0
2022-12-07 10:59:00	Puerto Montt	30	2	0	2	1	0	0
2022-12-05 21:33:00	Quillota	28	3	1	4	1	0	0
2022-12-09 23:47:00	san antonio	21	0	0	2	1	1	0
2022-12-12 23:14:00	Valparaíso	29	0	1	4	1	0	0
2022-12-16 13:51:00	Valparaíso	19	1	0	4	1	0	0
2022-12-16 17:56:00	Limache	45	3	1	3	0	0	1
2022-12-16 09:01:00	Valparaíso	28	1	0	4	1	0	1
2022-12-15 16:10:00	Santiago	37	0	1	3	1	1	0
2022-12-19 18:38:00	Mostazal	27	2	0	4	1	0	0
2022-12-22 11:31:00	Concepción	34	1	0	3	1	0	0
2022-12-21 10:18:00	Santiago	37	2	1	4	0	0	1
2022-12-21 12:02:00	CERRO LAS DELICIAS, VALPARAÍSO	30	1	1	3	0	1	0
2022-12-21 16:22:00	Limache	22	1	0	4	1	0	0
2022-12-22 12:26:00	Comuna Hijuelas	44	3	0	2	0	0	0
2022-12-22 14:55:00	Valdivia	45	3	0	2	1	0	0
2022-12-22 21:13:00	Viña del mar	33	1	1	4	0	0	0
2022-12-23 07:50:00	Concepción	31	0	1	4	0	0	1
2022-12-23 14:26:00	Cartagena, San Antonio	39	2	1	3	1	1	0
2022-12-25 23:18:00	0	0	0	1	0	1	0	0
2022-12-23 14:43:00	Santiago	36	1	1	2	0	0	1
2022-12-23 20:41:00	Santiago	38	2	0	4	0	0	0
2022-12-26 19:32:00	santiago	23	1	0	2	1	0	0
2022-12-26 20:18:00	prueba	3	3	0	2	0	0	1
2022-12-24 13:09:00	Concepción	37	1	1	2	0	1	0
2022-12-24 14:14:00	Viña del mar	28	2	1	2	1	0	0
2022-12-24 18:45:00	Arica	44	2	1	3	0	0	1
2022-12-24 19:14:00	Villa alemana	39	1	1	3	0	0	1
2022-12-24 22:48:00	Concepcion	42	2	1	3	0	0	0
2022-12-25 10:36:00	Chillan	30	0	0	2	0	1	1
2022-12-25 12:02:00	Santiago	45	2	0	4	1	1	0
2022-12-25 15:17:00	Santiago	36	2	0	3	1	1	0
2022-12-25 18:01:00	Calama	39	2	0	2	0	1	0
2022-12-25 20:34:00	Viña del mar	53	2	0	3	0	0	0
2022-12-25 23:37:00	Temuco	29	1	1	2	1	0	0
2022-12-26 01:28:00	Calama	35	2	0	2	1	0	0
2022-12-29 19:56:00	444444	4	2	0	4	1	0	1
2022-12-26 08:12:00	Talca	28	2	0	4	0	0	0
2022-12-26 13:09:00	Coquimbo	20	0	0	2	1	0	0
2022-12-26 13:33:00	coquimbo en la	44	2	0	3	1	1	1
2022-12-26 14:15:00	Iquique	42	4	0	2	1	1	0
2022-12-26 14:49:00	Santiago	37	3	0	4	1	0	0
2022-12-26 16:04:00	Santiago	40	2	0	2	1	1	1
2022-12-26 16:11:00	Viña del Mar	37	2	0	2	1	0	0
2022-12-26 21:08:00	Santiago	24	0	0	4	1	1	0
2023-01-03 19:35:00	5555	55	1	0	2	0	1	1
2022-12-27 06:53:00	Parrral	45	4	1	1	1	0	0
2022-12-27 09:15:00	Los angeles	37	4	0	1	1	0	0
2022-12-27 11:06:00	Santiago	40	2	0	4	1	1	0
2022-12-27 12:39:00	Santiago	29	2	1	2	1	0	0
2023-01-04 09:25:00	Santiago	45	2	0	4	1	1	0
2022-12-27 12:40:00	Valparaíso	40	4	0	2	1	0	0
2022-12-27 14:41:00	Santiago	31	2	1	3	1	0	0
2022-12-27 16:00:00	Santiago	33	3	0	2	1	0	0
2023-01-05 20:13:00	666	666	5	0	1	0	0	1
2023-01-02 23:17:00	Viña del mar	37	2	1	4	0	0	0
2023-01-01 20:54:00	Valparaíso	20	0	1	4	1	1	0
2023-01-02 18:12:00	Valparaíso	32	1	1	2	1	0	0
2023-01-06 01:07:00	Quintero	41	1	0	4	1	1	0
2023-01-09	Santiago centro	23	0	1	2	1	0	1
2023-01-09 01:29:00	Santiago	25	2	99	3	1	0	0
2023-01-11 12:45:00	Santiago	40	2	1	2	1	1	0
2023-01-11 13:21:00	Quilpué	36	3	1	3	1	0	0
2023-01-11 16:03:00	Quilpué	37	2	0	2	1	0	0
2023-01-11 16:14:00	Viña del mar	37	2	1	2	0	1	0
2023-01-11 23:35:00	San antonio	37	1	1	3	0	1	0
2023-01-13 22:38:00	Santiago	28	0	1	4	1	0	0
2023-01-19 13:35:00	San antonio	37	1	1	3	0	1	0
2023-01-17 18:52:00	PUENTE ALTO	28	1	0	2	1	1	0
2023-01-18 11:18:00	Santiago	43	5	1	4	0	1	1
2023-01-17 20:18:00	Santiago	41	2	1	4	1	1	1
2023-01-25 16:44:00	Quilpué	47	2	0	3	0	0	0
2023-01-25 22:14:00	Valdivia	32	1	0	3	1	0	0
2023-01-26 10:26:00	Rio Bueno	34	2	1	4	1	0	1
2023-01-30 15:42:00	Santiago	30	0	1	4	0	0	0
2023-01-31 20:42:00	Santiago	38	2	1	4	0	1	1
2023-02-01 18:24:00	Concepción	48	2	1	2	1	1	0
2023-02-01 11:47:00	Santiago	35	0	1	4	1	0	0
2023-02-03 10:32:00	Santiago	20	0	0	3	0	0	0
2023-02-05 00:11:00	La Cisterna	28	2	1	3	1	0	0
2023-02-06 07:38:00	Santiago	35	0	1	2	0	1	0
2023-02-05 18:54:00	Santiago	33	4	1	1	0	0	1
2023-02-07 16:34:00	Talca	30	5	1	3	1	0	0
2023-02-07 15:47:00	En el monte	39	2	1	2	99	0	0
2023-02-07 11:19:00	Concepcion	28	2	1	4	1	0	0
2023-02-09 12:44:00	Valparaíso	25	1	0	2	0	0	0
2023-02-12 20:17:00	Viña del mar	30	1	1	2	1	0	0
2023-02-13 11:02:00	Viña del mar	37	2	1	3	1	1	0
2023-02-14 19:27:00	11111	111	1	1	2	1	0	0
2023-02-15 10:09:00	Valparaíso	29	0	1	3	0	0	0
2023-02-16 05:28:00	Región metropolitana , Quilicura	22	0	0	2	0	0	0
2023-02-17 12:55:00	Santiago	24	2	0	2	1	0	0
2023-02-19 23:01:00	Paine	47	2	1	2	0	1	0
2023-02-19 23:06:00	La cisterna	29	1	0	4	0	1	0
2023-02-20 18:20:00	Valdivia	45	2	1	2	1	0	1
2023-02-20 18:32:00	Valdivia	27	0	1	2	1	1	1
2023-02-21 11:14:00	Viña	52	2	1	3	1	0	0
2023-02-21 11:04:00	Valdivia	29	1	1	4	1	0	0
2023-02-22 17:26:00	VALPARAISO	24	1	1	2	0	0	1
2023-02-27 19:16:00	Paine	38	1	0	4	0	1	1
2023-02-23 19:46:00	San Bernardo	29	99	0	2	0	0	0
2023-02-23 00:10:00	Iquique	30	3	0	3	1	1	1
2023-03-01 12:18:00	Constitución	29	1	1	3	1	0	1
2023-02-27 19:42:00	Viña Del Mar	53	4	1	4	1	0	0
2023-02-25 13:53:00	Santiago	41	3	1	4	1	99	0
2023-03-02 18:39:00	Rancagua	52	6	1	2	1	1	0
2023-03-02 18:45:00	Santiago	46	0	0	4	1	1	0
2023-03-02 18:45:00	Laja	36	2	0	3	1	0	1
2023-03-02 18:49:00	Santiago	66	7	0	1	0	1	0
2023-03-02 18:47:00	Santiago es como las	53	3	0	2	1	0	1
2023-03-06 21:49:00	VALPARAISO	24	1	1	2	0	0	1
2023-03-02 20:06:00	Labranza	32	2	1	3	1	0	0
2023-03-04 15:08:00	Santiago	62	3	1	2	0	0	0
2023-03-03 15:23:00	Santiago	50	2	1	4	1	1	0
2023-03-05 10:47:00	Quilpue	24	1	1	3	1	0	0
2023-03-03 12:09:00	Viña del mar	58	3	0	2	1	1	0
2023-03-10 08:48:00	Quilpué	33	2	0	4	1	1	0
2023-03-10 10:29:00	Santiago	28	1	0	4	1	0	0
2023-03-10 11:35:00	Quillota	24	1	0	2	1	0	0
2023-03-12 12:17:00	Santiago	39	1	0	4	1	0	0
2023-03-13 08:44:00	Santiago	32	1	0	2	1	1	0
2023-03-13 15:37:00	Viña del mar	27	1	0	4	1	0	0
2023-03-13 10:50:00	Valparaíso	29	2	0	2	1	1	0
2023-03-13 12:48:00	Puerto Montt	26	0	1	2	1	1	0
2023-03-14 09:56:00	Coronel	50	4	1	3	1	0	1
2023-03-15 11:55:00	Stgo	37	2	1	4	0	0	0
2023-03-14 10:22:00	Santiago colina san Alberto y hermanos carrera	41	1	1	4	1	0	0
2023-03-13 17:38:00	Santiago	67	2	0	2	1	1	1
2023-03-14 11:46:00	Villarrica	36	2	0	2	0	1	0
2023-03-14 10:31:00	Lautaro	44	3	0	2	1	1	0
2023-03-14 19:05:00	Valdivia	42	1	1	3	1	0	0
2023-03-14 14:46:00	Valparaiso	47	2	1	2	1	1	0
2023-03-15 13:45:00	Concepción	31	2	1	2	0	0	1
2023-03-15 14:56:00	Viña del mar	27	1	0	4	1	0	0
2023-03-15 16:01:00	Copiapó	45	3	1	4	1	0	0
2023-03-15 19:41:00	La serena	53	2	0	4	1	0	1
2023-03-15 20:54:00	Chillan	37	3	1	2	1	0	0
2023-03-15 22:38:00	San antonio	40	5	1	3	0	0	0
2023-03-16 06:15:00	Iquique	36	4	0	2	0	0	1
2023-03-16 10:15:00	Chillán	48	2	1	4	1	0	0
2023-03-16 11:28:00	Rancagua	33	1	0	3	0	0	0
2023-03-16 11:40:00	El tabo	42	2	0	4	1	1	0
2023-03-16 15:42:00	Rancagua	35	1	1	2	1	0	0
2023-03-17 08:43:00	Iquique	39	3	0	2	1	0	0
2023-03-16 16:33:00	Santiago	41	2	1	3	1	1	0
2023-03-16 23:41:00	Iquique	31	2	1	2	0	0	0
2023-03-16 20:02:00	Santiago	43	3	0	3	0	0	0
2023-03-17 18:03:00	Alto hospicio	49	2	1	1	1	0	0
2023-03-17 11:22:00	Viña del mar	47	3	1	2	1	1	0
2023-03-17 21:54:00	Los angeles	42	2	1	2	0	1	0
2023-03-18 00:11:00	Santiago, puente alto.	29	1	1	4	1	0	0
2023-03-18 11:43:00	San antonio	44	2	1	3	0	0	0
2023-03-18 10:48:00	Santiago	45	1	0	2	1	1	1
2023-03-20 10:00:00	Santiago	29	2	0	2	0	0	0
2023-03-18 12:43:00	Curicó	46	2	0	3	1	1	0
2023-03-18 15:08:00	Santiago	44	3	0	3	1	1	0
2023-03-18 10:47:00	Santiago	44	1	0	3	1	1	0
2023-03-21 07:30:00	La calera	35	2	0	0	1	0	0
2023-03-21 12:42:00	La Serena	43	1	1	4	1	1	1
2023-03-21 17:36:00	Santiago	41	1	1	4	1	1	0
2023-03-23 12:33:00	Santiago	24	2	0	1	0	0	0
2023-03-22 08:57:00	Santiago	41	2	0	3	1	0	0
2023-03-23 12:28:00	Santiago	23	0	1	2	1	0	1
2023-03-23 17:58:00	Quilpue	41	3	0	4	1	0	0
2023-03-25 10:53:00	Santiago	34	1	0	4	1	1	1
2023-03-25 23:02:00	Santiago	51	2	0	4	1	1	0
2023-03-26 14:05:00	Santiago	35	1	1	3	1	1	0
2023-03-27 12:49:00	Puerto montt	26	1	0	3	1	0	0
2023-03-27 15:10:00	Panguipulli	40	5	0	4	1	1	0
2023-04-01 23:27:00	Villarrica	35	1	0	2	0	0	0
2023-04-05 08:39:00	Quilpue	41	3	0	4	1	0	0
2023-03-28 17:55:00	Valparaíso	39	3	1	2	1	0	0
2023-03-29 12:51:00	Iquique	23	2	0	2	1	0	0
2023-04-06 08:12:00	Santiago	23	0	1	2	1	0	1
2023-03-30 13:12:00	Santiago	51	3	0	3	1	0	1
2023-04-06 04:30:00	Santiago	44	2	1	2	0	0	0
2023-03-31 14:51:00	Viña del mar	36	2	1	2	1	1	0
2023-04-05 17:44:00	La Serena	34	1	0	2	1	0	0
2023-04-05 15:12:00	Villa alemana	32	3	0	2	1	1	0
2023-04-07 10:32:00	Santiago	29	0	1	2	1	0	0
2023-04-09 15:53:00	Viña del mar	25	1	1	3	1	1	0
2023-04-10 19:59:00	Viña del mar	36	2	1	2	1	1	0
2023-04-11 15:24:00	La serena	34	1	1	4	1	0	1
2023-04-12 07:07:00	Viña	50	4	1	1	1	1	0
2023-04-11 16:52:00	Viña del mar	50	2	1	3	1	1	99
2023-04-13 20:23:00	Valparaíso	27	1	0	3	1	1	0
2023-04-18 06:39:00	Santiago	48	1	1	4	1	1	0
2023-04-19 18:37:00	prueba	0	1	1	2	1	0	1
2023-04-24 22:32:00	Viña del mar	40	1	1	2	1	0	0
2023-04-24 10:55:00	Santiago	38	1	0	3	1	0	0
2023-04-25 22:06:00	Viña del mar	54	1	1	2	1	1	0
2023-04-25 11:50:00	Santiago, Buin	31	1	1	2	0	0	0
2023-04-26 12:44:00	Santiago	33	1	0	2	0	0	0
2023-04-26 10:10:00	Quilpue	62	1	0	2	0	1	0
2023-05-04 09:01:00	Santiago	35	0	0	4	1	1	0
2023-04-28 14:28:00	Viña del Mar	31	1	1	2	1	0	0
2023-04-30 16:05:00	La Florida	48	1	1	2	0	0	1
2023-05-04 08:46:00	Valparaiso	46	1	1	2	1	0	0
2023-05-03 07:41:00	Viña del Mar	41	1	1	4	0	1	0
2023-05-04 23:38:00	Santiago	38	1	1	3	0	0	0
2023-05-09 20:52:00	Quilpue	27	1	0	4	1	1	0
2023-05-08 19:58:00	Santiago	30	2	1	2	0	0	0
2023-05-09 09:55:00	Valparaiso	46	0	0	0	0	0	0
2023-05-09 14:27:00	Stgo	41	1	0	2	1	1	0
2023-05-09 16:20:00	La Florida	53	0	0	0	0	0	0
2023-05-09 17:45:00	Santiago la florida	36	1	1	3	1	0	1
2023-05-11 22:49:00	Santiago	41	1	1	4	1	0	1
2023-05-10 23:27:00	Quillota	40	0	1	99	1	1	0
2023-05-09 20:31:00	Valparaiso	41	1	1	1	1	1	0
2023-05-10 23:25:00	Viña del mar	48	1	1	3	0	1	0
2023-05-12 18:01:00	Hualañé	23	0	1	4	1	0	0
2023-05-12 01:35:00	La serena	32	1	1	3	1	1	1
2023-05-13 11:29:00	La serena	32	1	0	3	1	1	0
2023-05-15 13:10:00	Santiago, La Florida	33	3	0	4	1	0	0
2023-05-15 13:11:00	Pica	38	2	0	2	0	0	0
2023-05-15 15:50:00	Concepcion	41	1	0	4	1	0	0
2023-05-17 20:44:00	Dalcahue	23	1	1	3	1	0	0
2023-05-18 21:47:00	Concon	40	1	1	3	1	1	0
2023-05-19 13:47:00	Santiago melipilla	27	1	1	3	1	0	1
2023-05-22 12:17:00	Aysen	37	1	0	2	1	1	1
2023-05-22 11:37:00	Santiago	48	1	0	3	0	1	1
2023-05-20 17:32:00	Santiago	40	0	0	3	1	1	0
2023-05-23 21:34:00	Pica	38	1	0	2	0	0	0
2023-05-23 21:32:00	Concepcion	41	1	0	4	1	0	0
2023-05-23 21:04:00	Iquique	21	0	0	0	99	0	0
2023-06-01 09:47:00	Dalcahue	23	1	1	3	1	0	0
2023-05-29 09:43:00	Valparaíso	40	1	0	2	1	0	0
2023-05-29 11:42:00	Santiago	36	1	1	4	1	0	0
2023-05-29 09:51:00	Villa alemana	34	1	1	4	0	1	0
2023-05-29 10:14:00	Algarrobo	33	0	0	0	0	0	0
2023-05-29 20:54:00	Villa alemana	33	0	0	3	1	1	0
2023-05-30 16:19:00	Viña del mar	22	0	1	2	1	0	1
2023-05-31 10:13:00	Santiago	49	4	1	99	1	1	1
2023-05-31 15:06:00	VIÑA DEL MAR	27	3	0	2	0	1	0
2023-06-02 01:07:00	Valparaiso	36	2	1	99	1	0	0
2023-06-03 17:39:00	Valparaíso	54	1	0	2	1	0	0
2023-06-02 09:58:00	Calbuco	31	1	1	1	1	0	0
2023-06-08 21:21:00	VIÑA DEL MAR	27	1	0	2	0	1	0
2023-06-05 14:24:00	Santisgo de chile	25	0	0	3	0	0	1
2023-06-05 18:21:00	Viña del mar	43	1	1	2	1	1	0
2023-06-06 00:33:00	Santiago	40	1	0	4	1	1	0
2023-06-05 19:23:00	Viña del mar	37	1	1	2	1	0	1
2023-06-07 16:38:00	los lagos	51	0	1	0	0	0	0
2023-06-12 11:17:00	San bernardo	41	1	1	4	0	1	0
2023-06-08 18:33:00	Santiago	35	1	1	1	1	0	0
2023-06-10 16:23:00	La Serena	32	1	0	2	1	0	0
2023-06-12 13:40:00	Santiago	46	1	1	2	0	1	0
2023-06-13 07:20:00	Valparaíso	47	1	0	2	1	0	0
2023-06-13 11:30:00	Dalcahue	32	3	0	2	0	0	0
2023-06-13 12:39:00	Valparaíso	32	2	1	4	1	1	0
2023-06-13 17:57:00	Santiago	49	4	1	2	1	1	0
2023-06-13 20:38:00	Santiago	29	0	1	4	1	0	0
2023-06-14 12:00:00	Santiago	34	1	1	2	0	1	0
2023-06-15 17:28:00	Villa alemana	49	1	1	2	1	1	0
2023-06-14 12:14:00	Caleta horcón	39	0	99	3	1	0	0
2023-06-14 14:51:00	Santiago	41	1	1	2	1	0	0
2023-06-14 15:03:00	Viña del mar	38	1	1	4	1	0	0
2023-06-14 16:09:00	Santiago , maipu	35	1	0	2	1	0	0
2023-06-14 17:23:00	Mulchen	42	1	1	3	0	0	0
2023-06-14 17:56:00	Temuco	45	1	0	2	1	1	0
2023-06-14 19:15:00	Concepción	27	0	0	0	0	0	0
2023-06-14 21:49:00	Santiago	47	1	1	1	1	1	1
2023-06-14 22:24:00	Santiago	40	1	0	2	0	0	0
2023-06-15 06:38:00	Santiago	38	1	1	3	1	0	0
2023-06-15 08:18:00	Viña del mar	47	1	1	2	1	1	0
2023-06-15 11:09:00	Talca	43	1	1	2	0	1	0
2023-06-15 11:33:00	valparaiso	38	1	1	2	1	0	0
2023-06-15 13:02:00	Curacavi	18	1	0	1	1	0	0
2023-06-15 13:59:00	Ñuble	38	2	0	3	1	1	1
2023-06-15 14:42:00	Longaví	52	1	0	3	0	1	0
2023-06-15 20:43:00	Concepcion	31	0	1	3	1	1	0
2023-06-15 21:56:00	Santiago	35	1	0	2	99	0	0
2023-06-15 23:40:00	lorenamardones79@gmail.com	43	1	0	2	1	0	0
2023-06-16 00:39:00	Antofagasta	41	3	1	2	0	0	0
2023-06-16 09:49:00	Maipu	43	1	0	3	1	0	0
2023-06-16 12:49:00	Valdivia	50	1	0	2	1	1	1
2023-06-16 15:44:00	Osorno	41	0	1	4	1	0	0
2023-06-16 16:11:00	Talca	35	1	0	4	0	0	0
2023-06-16 19:02:00	viña del mar	51	1	1	1	1	1	0
2023-06-16 23:40:00	Salamanca	32	1	1	3	0	0	0
2023-06-16 23:49:00	Ovalles	34	1	0	99	1	1	1
2023-06-17 20:48:00	Temuco	40	1	0	2	1	0	1
2023-06-17 21:12:00	Lampa	33	1	0	1	1	1	0
2023-06-18 07:56:00	la Serena	43	10	1	3	1	0	0
2023-06-18 11:35:00	Quilpué	36	1	0	4	1	1	0
2023-06-23 19:57:00	Santiago	31	1	1	4	1	0	0
2023-06-18 17:30:00	Buin	51	1	0	2	1	0	0
2023-06-18 22:29:00	Santiago	41	1	1	2	0	0	1
2023-06-19 12:19:00	Santiago	42	1	0	1	1	0	1
2023-06-21 12:48:00	viña del mar	41	1	0	4	1	0	0
2023-06-21 15:42:00	Villa alemana	28	1	1	3	1	0	0
2023-06-21 20:17:00	San felipe	41	1	1	4	0	0	0
2023-06-18 17:55:00	Machali	51	1	0	2	0	1	0
2023-06-19 12:07:00	Santiago	50	1	0	3	0	1	0
2023-06-20 13:48:00	Viña del mar	33	1	1	4	1	1	0
2023-06-22 11:00:00	Coquimbo	27	1	1	3	1	0	0
2023-06-23 16:20:00	Quilpué	25	1	0	2	1	0	0
2023-06-20 12:12:00	Viña del mar	42	1	0	2	1	1	0
2023-06-22 20:26:00	Calera	37	1	0	2	1	0	0
2023-06-28 18:51:00	Quilpue	26	1	1	2	1	0	0
2023-06-27 17:41:00	Valparaiso	43	1	0	4	1	0	0
2023-06-28 20:21:00	Santiago	31	1	1	3	1	1	0
2023-06-28 20:23:00	Santiago de chile	27	0	1	4	1	0	0
2023-06-26 21:59:00	La florida santiago	36	1	1	3	99	0	1
2023-06-29 18:33:00	Viña del mar	24	0	0	0	0	0	0
2023-07-04 16:14:00	Viña del Mar	33	1	1	2	1	1	0
2023-07-07 10:58:00	Santiago	82	1	0	2	1	1	0
2023-07-08 12:33:00	cabildo, quinta region chile	24	1	1	3	0	0	0
2023-07-08 15:53:00	Viña del mar	20	0	1	2	1	0	0
2023-07-20 00:49:00	Villa alemana	34	1	0	2	1	0	0
